# Supplementary material for: A single-cell lung atlas of complement genes identifies the mesothelium and epithelium as prominent sources of extrahepatic complement proteins
Source: Mucosal Immunol. 2022 Jun 7;15(5):927–39. doi: 10.1038/s41385-022-00534-7 (PMC9173662; doi:10.1038/s41385-022-00534-7)
Supplement: Supplementary file 1 [file 41385_2022_534_MOESM1_ESM.xlsx]

## Sheet: youngMice_complement_genes
Cell type	gene	p_val	avg_logFC	pct.1	pct.2	p_val_adj
AT2 cells	C5	0	1.91839	0.722	0.137	0
AT2 cells	C6	1.28198e-76	0.78181	0.132	0.024	2.81638e-72
AT2 cells	Itgb2	1.19432e-49	-0.804938	0.017	0.107	2.62381e-45
AT2 cells	Calr	3.28701e-09	-0.361219	0.279	0.327	7.22122e-05
AT2 cells	C3	0.00186516	-0.34526	0.123	0.098	1
Ciliated cells	Cd55	7.46285e-76	1.12605	0.295	0.059	1.63951e-71
Ciliated cells	C5	1.81598e-30	-1.47457	0.117	0.385	3.98953e-26
Ciliated cells	C3	0.0010698	-0.683068	0.062	0.111	1
Club cells	Cd55	5.7385e-43	0.446318	0.23	0.06	1.26069e-38
Club cells	C5	9.20509e-28	-1.42705	0.179	0.383	2.02227e-23
Club cells	C3	1.19698e-05	-0.255445	0.175	0.103	0.262965
Goblet cells	C5	7.58117e-08	-1.45168	0.203	0.373	0.00166551
Goblet cells	C3	0.000315125	-0.392745	0.217	0.106	1
Mesothelial cells	C4b	0	3.07691	0.772	0.012	0
Mesothelial cells	Serping1	0	2.79258	0.848	0.023	0
Mesothelial cells	C2	0	2.41933	0.62	0.004	0
Mesothelial cells	C1ra	0	2.25551	0.633	0.014	0
Mesothelial cells	C1s	0	2.14249	0.494	0.008	0
Mesothelial cells	Cfh	7.23462e-212	2.4022	0.684	0.029	1.58937e-207
Mesothelial cells	C3	1.78344e-164	3.44024	0.975	0.099	3.91805e-160
Mesothelial cells	Cfb	4.55436e-113	1.06728	0.19	0.003	1.00055e-108
Mesothelial cells	Clu	5.82686e-109	2.53732	0.848	0.109	1.2801e-104
Mesothelial cells	C4a	7.82542e-82	0.761722	0.101	0.001	1.71917e-77
Mesothelial cells	Calr	1.33212e-11	0.852096	0.633	0.304	2.92652e-07
Mesothelial cells	C5	2.33964e-08	-1.88346	0.076	0.373	0.000513996
Fibroblasts	Serping1	2.54379e-281	3.26846	0.779	0.025	5.58845e-277
Fibroblasts	C1s	1.02405e-145	1.9299	0.368	0.01	2.24975e-141
Fibroblasts	Cfh	1.39757e-120	2.43423	0.559	0.032	3.07033e-116
Fibroblasts	C1ra	4.28918e-78	1.75462	0.338	0.017	9.4229e-74
Fibroblasts	C4b	2.46504e-60	1.74993	0.294	0.017	5.41545e-56
Fibroblasts	C3	2.43738e-39	2.01201	0.574	0.104	5.35468e-35
Fibroblasts	C2	1.88533e-27	0.942153	0.147	0.01	4.14189e-23
Fibroblasts	Calr	5.11496e-06	0.673928	0.529	0.306	0.112371
Fibroblasts	C5	0.00107463	-1.04611	0.206	0.371	1
Vcam1+ endothelial cells	Cd93	1.22272e-17	0.958619	0.235	0.042	2.68619e-13
Vcam1+ endothelial cells	Cfh	1.11226e-10	1.35675	0.165	0.035	2.44352e-06
Vcam1+ endothelial cells	C5	6.82885e-08	-1.57644	0.094	0.373	0.00150023
Vcam1+ endothelial cells	Clu	0.00100943	0.702478	0.224	0.115	1
Vcam1+ endothelial cells	Cd55	0.00346924	0.401702	0.153	0.071	1
Vcam1+ endothelial cells	C3	0.00405497	-1.0505	0.012	0.109	1
Vcam1+ endothelial cells	Calr	0.00600837	0.46116	0.412	0.307	1
Capillary endothelial cells	Clu	8.65094e-17	1.49172	0.395	0.114	1.90053e-12
Capillary endothelial cells	C5	5.33431e-06	-1.06414	0.118	0.372	0.117189
Lymphatic endothelial cells	C5	9.87535e-05	-1.66602	0.054	0.371	1
Lymphatic endothelial cells	Cfh	0.00119621	0.775486	0.135	0.036	1
Lymphatic endothelial cells	Serping1	0.00806975	0.558266	0.108	0.031	1
Vascular endothelial cells	Cd93	1.09346e-163	2.16537	0.342	0.031	2.40222e-159
Vascular endothelial cells	C5	7.91939e-25	-1.29012	0.089	0.382	1.73981e-20
Vascular endothelial cells	C3	4.21764e-08	-0.925525	0.015	0.112	0.000926573
Smooth muscle cells	Serping1	8.80932e-28	1.67466	0.22	0.029	1.93532e-23
Smooth muscle cells	C1s	1.40352e-14	1.10098	0.1	0.012	3.08339e-10
Smooth muscle cells	C3	8.70747e-10	1.24422	0.28	0.106	1.91294e-05
Smooth muscle cells	C4b	4.36796e-09	0.994041	0.1	0.019	9.59598e-05
Smooth muscle cells	Cfh	5.53998e-05	1.05935	0.11	0.035	1
Mki67+ proliferating cells	Itgax	1.77656e-07	0.287846	0.135	0.045	0.00390293
Mki67+ proliferating cells	C5	1.86779e-06	-0.819445	0.209	0.373	0.0410336
Mki67+ proliferating cells	Cfp	2.44811e-06	0.276618	0.135	0.05	0.0537826
Mki67+ proliferating cells	Itgb2	7.34619e-06	0.274868	0.166	0.069	0.161388
Neutrophils	Fcnb	1.44068e-248	2.00105	0.267	0	3.16502e-244
Neutrophils	Itgam	5.13668e-24	1.17598	0.4	0.02	1.12848e-19
Neutrophils	Itgb2	0.00461269	0.601917	0.267	0.071	1
Eosinophils	Itgam	8.03236e-07	0.982005	0.108	0.02	0.0176463
Alveolar macrophages	Itgax	1.98175e-186	1.28087	0.21	0.016	4.35371e-182
Alveolar macrophages	Itgb2	3.79326e-138	1.09896	0.244	0.039	8.33342e-134
Alveolar macrophages	C5ar1	3.30245e-104	0.94393	0.137	0.014	7.25516e-100
Alveolar macrophages	C5	3.94912e-89	-1.44594	0.119	0.417	8.67582e-85
Alveolar macrophages	Cfp	8.14708e-37	0.520452	0.127	0.038	1.78983e-32
Alveolar macrophages	Clu	1.7294e-28	-0.884562	0.022	0.134	3.79931e-24
Alveolar macrophages	Calr	4.99661e-28	0.521763	0.423	0.286	1.0977e-23
Alveolar macrophages	C3	1.74168e-07	-0.57416	0.065	0.116	0.00382631
Interstitial macrophages	C1qb	0	3.26415	0.966	0.034	0
Interstitial macrophages	C1qc	5.09381e-285	3.03707	0.77	0.03	1.11906e-280
Interstitial macrophages	C1qa	6.27973e-277	2.87877	0.69	0.024	1.37959e-272
Interstitial macrophages	C3ar1	9.48545e-93	1.43539	0.184	0.005	2.08386e-88
Interstitial macrophages	Itgam	6.06689e-17	0.900183	0.149	0.02	1.33284e-12
Interstitial macrophages	Cfh	6.00094e-10	0.663754	0.161	0.035	1.31835e-05
Interstitial macrophages	C5ar1	8.22591e-10	0.84289	0.149	0.032	1.80715e-05
Interstitial macrophages	Cfp	1.98843e-06	0.904751	0.161	0.051	0.0436838
Interstitial macrophages	C5	4.60978e-05	-1.05699	0.172	0.372	1
Interstitial macrophages	Clu	0.00194071	-1.02066	0.011	0.118	1
Fn1+ macrophages	C1qb	0	3.18414	0.846	0.032	0
Fn1+ macrophages	C1qc	0	3.12639	0.797	0.026	0
Fn1+ macrophages	C1qa	0	3.03483	0.772	0.019	0
Fn1+ macrophages	Fcna	4.98509e-184	1.79347	0.146	0.001	1.09518e-179
Fn1+ macrophages	C3ar1	6.34299e-112	1.13814	0.171	0.004	1.39349e-107
Fn1+ macrophages	Cfp	1.69495e-53	1.9918	0.35	0.047	3.72363e-49
Fn1+ macrophages	Itgam	1.44203e-31	1.26543	0.171	0.019	3.168e-27
Fn1+ macrophages	Cfh	2.63415e-30	1.25123	0.228	0.033	5.78696e-26
Fn1+ macrophages	C5ar1	2.73512e-08	0.688343	0.122	0.032	0.000600878
Fn1+ macrophages	C5	0.000112147	-0.711577	0.211	0.372	1
Fn1+ macrophages	Clu	0.000545269	-0.776344	0.016	0.118	1
Fn1+ macrophages	Cd93	0.00100301	0.320947	0.106	0.043	1
CD103+CD11b- dendritic cells	C5	2.66733e-16	-1.26447	0.138	0.378	5.85985e-12
CD103+CD11b- dendritic cells	C3	1.26862e-07	-1.04811	0.008	0.112	0.00278702
CD103+CD11b- dendritic cells	Cfp	3.76979e-07	0.580579	0.119	0.049	0.00828185
CD103+CD11b- dendritic cells	Itgb2	4.95243e-05	0.434141	0.135	0.069	1
CD103+CD11b- dendritic cells	Clu	0.000195644	-0.457857	0.042	0.119	1
Ccl17+CD103-CD11b- dendritic cells	C5	0.00125081	-2.47883	0	0.371	1
CD209+CD11b+ dendritic cells	Cfp	1.41822e-45	1.92966	0.411	0.048	3.11568e-41
CD209+CD11b+ dendritic cells	Itgam	1.70764e-24	1.24384	0.192	0.019	3.75151e-20
CD209+CD11b+ dendritic cells	Itgb2	7.93409e-05	0.52834	0.192	0.07	1
CD209+CD11b+ dendritic cells	C5	0.000811404	-0.848761	0.192	0.371	1
Monocytes	Itgb2	3.53657e-11	1.72143	0.4	0.07	7.7695e-07
Monocytes	Itgam	1.12954e-06	1.23056	0.16	0.021	0.0248148
Monocytes	C5	0.00160701	-2.00285	0.08	0.371	1
Monocytes	Cr1l	0.00804112	0.505338	0.16	0.046	1
Natural Killer cells	C5	8.79549e-05	-1.27342	0.098	0.371	1
Natural Killer cells	Calr	0.00105489	-0.748244	0.078	0.309	1
Natural Killer cells	Itgb2	0.00164355	1.12464	0.176	0.071	1
Natural Killer cells	Clu	0.00943329	-1.05324	0	0.117	1
CD4+ T-cells	C5	8.9391e-23	-1.41054	0.066	0.381	1.96383e-18
CD4+ T-cells	Calr	2.44187e-09	-0.433289	0.12	0.315	5.36453e-05
CD4+ T-cells	Clu	2.97145e-07	-0.82776	0.015	0.12	0.00652797
CD4+ T-cells	C3	3.29159e-06	-0.91992	0.019	0.111	0.072313
CD8+ T-cells	Calr	0.000420497	-0.507596	0.137	0.31	1
B-cells	C5	9.43106e-21	-1.82757	0.036	0.378	2.07191e-16
B-cells	Clu	1.16099e-06	-1.01608	0.005	0.119	0.0255058
B-cells	Cd55	3.00559e-06	0.989343	0.151	0.07	0.0660299
B-cells	Calr	1.16084e-05	-0.336819	0.141	0.312	0.255025
B-cells	C3	3.34077e-05	-0.92808	0.016	0.111	0.733934
Plasma cells	Calr	9.05583e-09	1.11166	0.826	0.306	0.000198947
Plasma cells	Itgam	0.000322065	0.339678	0.13	0.021	1

## Sheet: old_complement_genes
Cell type	gene	p_val	avg_logFC	pct.1	pct.2	p_val_adj
AT2 cells	C5	0	2.46991	0.661	0.04	0
AT2 cells	C6	5.73635e-112	1.00049	0.157	0.013	1.26022e-107
AT2 cells	Itgb2	9.05312e-20	-0.84105	0.034	0.127	1.98888e-15
AT2 cells	Calr	1.39804e-05	-0.37665	0.259	0.308	0.307135
Ciliated cells	Cd55	1.11613e-92	1.12701	0.323	0.059	2.45202e-88
Ciliated cells	C5	4.59668e-13	-1.18813	0.04	0.164	1.00984e-08
Ciliated cells	Itgb2	4.99114e-09	-0.818545	0.03	0.116	0.00010965
Club cells	Cd55	2.80731e-25	0.35442	0.32	0.073	6.16738e-21
Club cells	Itgb2	0.00471851	-0.694832	0.04	0.111	1
Club cells	C3	0.00901438	-0.541264	0.153	0.084	1
Goblet cells	Clu	6.39455e-09	0.453695	0.278	0.084	0.000140482
Goblet cells	C6	1.82099e-08	0.366382	0.165	0.038	0.000400054
Mesothelial cells	C4b	0	3.23559	0.742	0.019	0
Mesothelial cells	Serping1	1.73369e-269	2.52814	0.68	0.024	3.80875e-265
Mesothelial cells	C2	3.82854e-244	2.02597	0.351	0.005	8.41093e-240
Mesothelial cells	C3	9.6357e-226	3.42836	0.938	0.072	2.11687e-221
Mesothelial cells	C1s	5.54671e-224	2.02988	0.392	0.008	1.21856e-219
Mesothelial cells	C1ra	7.59722e-143	1.87237	0.361	0.013	1.66903e-138
Mesothelial cells	Clu	1.333e-134	2.50862	0.753	0.075	2.92847e-130
Mesothelial cells	Cfb	1.61574e-119	1.24014	0.196	0.004	3.54961e-115
Mesothelial cells	Cfh	1.62553e-115	1.99422	0.567	0.045	3.57112e-111
Mesothelial cells	C5	0.00062623	-1.18603	0.031	0.156	1
Mesothelial cells	Calr	0.00319958	0.26122	0.433	0.297	1
Mesothelial cells	Itgb2	0.00456234	-0.853505	0.021	0.111	1
Fibroblasts	Serping1	1.45979e-255	2.85806	0.611	0.024	3.207e-251
Fibroblasts	C7	2.92969e-243	1.834	0.23	0.001	6.43624e-239
Fibroblasts	C1s	2.87233e-142	1.7767	0.292	0.009	6.31022e-138
Fibroblasts	Cfh	9.20502e-101	2.06749	0.496	0.045	2.02225e-96
Fibroblasts	C1ra	6.10494e-65	1.52185	0.23	0.014	1.34119e-60
Fibroblasts	C4b	2.04528e-45	1.49777	0.257	0.026	4.49329e-41
Fibroblasts	C3	3.57068e-39	1.76344	0.416	0.079	7.84443e-35
Fibroblasts	C5	5.14584e-05	-1.3084	0.018	0.157	1
Fibroblasts	Itgb2	0.00049546	-1.06271	0.009	0.112	1
Vcam1+ endothelial cells	Cfh	8.53708e-38	2.37683	0.362	0.05	1.87551e-33
Vcam1+ endothelial cells	Cd93	3.35149e-14	1.26291	0.3	0.076	7.36289e-10
Vcam1+ endothelial cells	C5	0.00105375	-1.40656	0.025	0.156	1
Capillary endothelial cells	Clu	7.96818e-39	1.59631	0.429	0.08	1.75053e-34
Capillary endothelial cells	C5	9.00437e-05	-1.47793	0.019	0.157	1
Capillary endothelial cells	Cr1l	0.000962048	0.475546	0.133	0.057	1
Lymphatic endothelial cells	Serping1	0.000168496	1.56471	0.214	0.034	1
Lymphatic endothelial cells	Cfh	0.0084263	0.660963	0.214	0.053	1
Vascular endothelial cells	Cd93	3.94106e-246	2.38253	0.523	0.05	8.6581e-242
Vascular endothelial cells	C5	6.3973e-10	-1.06394	0.041	0.162	1.40542e-05
Vascular endothelial cells	Itgb2	1.6551e-08	-0.74455	0.019	0.115	0.00036361
Vascular endothelial cells	Clu	0.000350633	0.391955	0.135	0.083	1
Smooth muscle cells	Serping1	3.96322e-11	1.2485	0.225	0.033	8.7068e-07
Smooth muscle cells	Clu	0.00113097	0.813408	0.225	0.085	1
Smooth muscle cells	C3	0.00577358	0.839926	0.2	0.085	1
Mki67+ proliferating cells	C5	2.12036e-05	-1.23652	0.028	0.157	0.465822
Megakaryocytes	Clu	1.19956e-30	2.46501	0.708	0.084	2.63531e-26
Megakaryocytes	Itgb2	0.00221013	0.991103	0.292	0.109	1
Neutrophils	Fcnb	0	2.79483	0.455	0	0
Neutrophils	Itgam	2.09601e-20	1.27955	0.5	0.051	4.60473e-16
Eosinophils	C5ar1	5.54991e-23	1.22238	0.136	0.025	1.21926e-18
Eosinophils	Calr	2.66374e-08	-0.670795	0.123	0.306	0.000585196
Eosinophils	Itgam	3.07769e-08	0.850324	0.132	0.05	0.000676137
Eosinophils	Itgb2	0.00819641	0.470903	0.159	0.108	1
Eosinophils	C5	0.00837979	-0.379287	0.091	0.157	1
Alveolar macrophages	Itgax	4.85631e-126	1.42227	0.238	0.024	1.06688e-121
Alveolar macrophages	Itgb2	6.25809e-56	1.12343	0.3	0.09	1.37484e-51
Alveolar macrophages	C5	5.65136e-16	-1.0411	0.037	0.167	1.24155e-11
Interstitial macrophages	C1qb	0	3.18448	0.903	0.041	0
Interstitial macrophages	C1qc	0	3.15093	0.903	0.039	0
Interstitial macrophages	C1qa	0	2.75346	0.743	0.023	0
Interstitial macrophages	C3ar1	1.77935e-119	1.28312	0.223	0.008	3.90905e-115
Interstitial macrophages	C5ar1	4.7778e-48	1.03724	0.211	0.023	1.04963e-43
Interstitial macrophages	Itgam	1.28808e-17	0.912728	0.194	0.048	2.82978e-13
Interstitial macrophages	Cfh	3.3203e-14	0.645257	0.183	0.05	7.29437e-10
Interstitial macrophages	Itgax	6.75408e-13	0.724824	0.154	0.041	1.4838e-08
Interstitial macrophages	Cfp	1.08772e-07	0.349242	0.131	0.044	0.00238962
Interstitial macrophages	C5	2.75117e-06	-1.21132	0.029	0.158	0.0604404
Interstitial macrophages	Calr	5.06549e-05	0.423415	0.429	0.295	1
Interstitial macrophages	Itgb2	0.0021266	0.269476	0.183	0.107	1
Fn1+ macrophages	Fcna	2.88429e-307	2.33267	0.278	0.001	6.3365e-303
Fn1+ macrophages	C1qa	2.37215e-279	2.66964	0.773	0.031	5.21138e-275
Fn1+ macrophages	C1qb	4.55594e-263	2.74862	0.918	0.052	1.00089e-258
Fn1+ macrophages	C1qc	1.65729e-245	2.72674	0.876	0.051	3.64091e-241
Fn1+ macrophages	Cfp	1.17787e-97	2.09106	0.485	0.039	2.58765e-93
Fn1+ macrophages	C3ar1	2.13287e-89	1.30849	0.258	0.011	4.6857e-85
Fn1+ macrophages	Itgam	2.45336e-54	1.59538	0.402	0.047	5.38978e-50
Fn1+ macrophages	C4b	1.73845e-49	1.18081	0.289	0.026	3.81921e-45
Fn1+ macrophages	Cfh	6.93738e-38	1.07603	0.351	0.049	1.52407e-33
Fn1+ macrophages	C5ar1	1.4335e-28	1.1369	0.216	0.026	3.14926e-24
Fn1+ macrophages	Itgb2	6.70539e-08	0.476906	0.289	0.107	0.00147311
Fn1+ macrophages	C3	4.63368e-06	0.341016	0.216	0.083	0.101797
Fn1+ macrophages	Cd93	4.98854e-06	0.621632	0.206	0.077	0.109593
Fn1+ macrophages	Calr	9.28931e-05	0.429584	0.474	0.296	1
Fn1+ macrophages	C5	0.00808859	-0.999252	0.062	0.156	1
CD103+CD11b- dendritic cells	C5	1.22368e-05	-1.21509	0.031	0.158	0.268831
CD103+CD11b- dendritic cells	Cfp	3.15334e-05	0.840217	0.113	0.045	0.692758
CD103+CD11b- dendritic cells	C1qb	0.00019362	0.508888	0.138	0.064	1
CD103+CD11b- dendritic cells	Cfh	0.00021388	0.435428	0.119	0.052	1
CD103+CD11b- dendritic cells	Itgax	0.000422678	0.422498	0.101	0.042	1
CD103+CD11b- dendritic cells	Calr	0.00823674	0.465508	0.371	0.297	1
Ccl17+CD103-CD11b- dendritic cells	C5	0.00853729	-1.64917	0	0.155	1
CD209+CD11b+ dendritic cells	Cfp	2.48728e-42	1.46925	0.367	0.042	5.46431e-38
CD209+CD11b+ dendritic cells	Itgax	6.51594e-12	0.802033	0.203	0.042	1.43149e-07
CD209+CD11b+ dendritic cells	Itgam	8.53998e-11	0.918941	0.215	0.051	1.87615e-06
CD209+CD11b+ dendritic cells	Itgb2	7.15732e-10	0.707614	0.329	0.107	1.57239e-05
CD209+CD11b+ dendritic cells	Calr	0.00206091	0.326882	0.468	0.297	1
Monocytes	Itgam	8.85723e-55	1.26016	0.306	0.045	1.94584e-50
Monocytes	Itgb2	4.64679e-22	0.847062	0.333	0.103	1.02085e-17
Monocytes	C5	1.15081e-07	-1.5494	0.016	0.159	0.00252821
Natural Killer cells	Itgam	2.16212e-08	1.37107	0.214	0.051	0.000474996
Natural Killer cells	Itgb2	0.00424515	0.965231	0.214	0.109	1
CD4+ T-cells	C5	5.03859e-15	-1.19913	0.034	0.165	1.10693e-10
CD4+ T-cells	Calr	3.42093e-05	-0.204813	0.202	0.308	0.751543
CD8+ T-cells	C5	1.1507e-15	-1.52763	0.017	0.164	2.52797e-11
CD8+ T-cells	Itgb2	1.02696e-06	0.309634	0.184	0.104	0.0225613
B-cells	Cd55	5.69274e-22	0.94555	0.174	0.069	1.25064e-17
B-cells	C5	6.17086e-21	-1.32279	0.026	0.169	1.35568e-16
B-cells	Itgb2	4.0191e-10	-0.667226	0.035	0.118	8.82957e-06
Plasma cells	Calr	8.21653e-20	0.622363	0.692	0.29	1.80509e-15
Plasma cells	C5	4.22948e-05	-1.33202	0.035	0.157	0.929173

## Sheet: Legend
Supplementary File 1: Differential expression of complement genes across cell types in young (n=8; 3 months of age) and old (n=7; 24 months of age) mice. Analysis was based on the Wilcoxon Rank Sum test in Seurat with FindAllMarkers function.
Cell type	Cell type expressing the gene
gene	gene symbol
p_val	p_val (unadjusted)
avg_logFC	log1p fold-change of the average gene expression between the celltype in the "Cell type" column vs. all other cell types. Positive values indicate that the feature (gene) is more highly expressed in the "Cell type" column cells, and vice versa
pct.1	The percentage of cells where the feature is detected in the "Cell type" column cell type
pct.2	The percentage of cells where the feature is detected in all other cell types
p_val_adj	Adjusted p-value, based on Bonferroni correction using the complement gene features in the dataset.
Notes
1	This analysis was based on single cell RNA seq data from the Angelidis et al. Lung Atlas (Gene Expression Omnibus accession number: GSE124872) that comprised 8 mice aged 3 months (‘young’) and 7 mice aged 24 months (‘old’)
2	This analysis was performed based on the default pre-filtering threshold of min.pct = 0.1 (tests genes that are detected in atleast 10% of the cells in either of the clusters/cell types being compared), and a logfc.threshold = 0.2 (limits testing to genes that show a log fold-change of 0.2 on an average across the cell type) using the Wilcoxon Rank Sum test in Seurat with the FindAllMarkers funct…
3	The tab named "young Mice_complement_genes" shows expression of complement genes in young mice
4	The tab named "old Mice_complement_genes" shows expression of complement genes in old mice
5	Megakaryocytes were not included for statistical estimation of differential expression due to low abundance
