# Supplementary material for: A single-cell lung atlas of complement genes identifies the mesothelium and epithelium as prominent sources of extrahepatic complement proteins
Source: Mucosal Immunol. 2022 Jun 7;15(5):927–39. doi: 10.1038/s41385-022-00534-7 (PMC9173662; doi:10.1038/s41385-022-00534-7)
Supplement: Supplementary file 2 [file 41385_2022_534_MOESM2_ESM.xlsx]

## Sheet: youngMice_Imm_vs_NonImm
Comparison	gene	p_val	avg_logFC	pct.1	pct.2	p_val_adj
Immune vs Nonimmune cells	Hc	5.5929e-209	-1.46699	0.129	0.489	1.22871e-204
Immune vs Nonimmune cells	Itgb2	2.30355e-115	1.10192	0.168	0.024	5.06067e-111
Immune vs Nonimmune cells	Itgax	6.15854e-92	0.935199	0.117	0.012	1.35297e-87
Immune vs Nonimmune cells	Cfp	2.67213e-76	1.04733	0.118	0.019	5.87041e-72
Immune vs Nonimmune cells	Clu	3.42051e-67	-0.909376	0.025	0.162	7.51452e-63
Immune vs Nonimmune cells	C3	1.84652e-30	-0.821983	0.05	0.137	4.05663e-26
Immune vs Nonimmune cells	Calr	0.000135863	0.271493	0.32	0.302	1

## Sheet: oldMice_Imm_vs_NonImm
Comparison	gene	p_val	avg_logFC	pct.1	pct.2	p_val_adj
Immune vs Nonimmune cells	Hc	6.0204e-176	-1.69174	0.035	0.296	1.32262e-171
Immune vs Nonimmune cells	Clu	6.51513e-72	-0.933228	0.026	0.157	1.43131e-67
Immune vs Nonimmune cells	Itgb2	2.07797e-67	1.05053	0.173	0.035	4.56508e-63
Immune vs Nonimmune cells	C3	2.44266e-46	-1.22807	0.039	0.141	5.36628e-42
Immune vs Nonimmune cells	C1qb	5.31586e-37	1.48574	0.102	0.023	1.16784e-32
Immune vs Nonimmune cells	Cd93	1.25091e-19	-0.800129	0.051	0.112	2.74813e-15

## Sheet: Legend
Supplementary File 2: Differential expression of complement genes between Immune and Non-immune celltypes in young (n=8; 3 months of age) and old (n=7; 24 months of age) mice. Analysis was based on the Wilcoxon Rank Sum test in Seurat with FindMarkers function.
Comparison	Groups being compared
gene	gene symbol
p_val	p_val (unadjusted)
avg_logFC	log1p fold-change of the average gene expression between all Immune cells versus all Non-Immune cells. Positive values indicate that the feature (gene) is more highly expressed in Immune cell types, and vice versa
pct.1	The percentage of cells where the feature is detected across Immune cell types
pct.2	The percentage of cells where the feature is detected across Non-Immune cell types
p_val_adj	Adjusted p-value, based on Bonferroni correction using the complement gene features in the dataset.
Notes
1	This analysis was based on single cell RNA seq data from the Angelidis et al. Lung Atlas (Gene Expression Omnibus accession number: GSE124872) that comprised 8 mice aged 3 months (‘young’) and 7 mice aged 24 months (‘old’)
2	This analysis was performed based on the default pre-filtering threshold of min.pct = 0.1 (tests genes that are detected in atleast 10% of the cells in either of the clusters/cell types being compared in each group [Immune vs Non-immune cells]) and logfc.threshold = 0.25 (limits testing to genes that show a log1p fold-change of 0.25 on an average across the groups) using the Wilcoxon Rank Sum tes…
3	The tab named "youngMice_Imm_vs_NonImm" shows expression of complement genes between Immune and Non-immune cell types in young mice
4	The tab named "oldMice_Imm_vs_NonImm" shows expression of complement genes between Immune and Non-immune cell types in old mice
5	Immune cell types included: "Megakaryocytes", "Neutrophils", "Eosinophils", "Alveolar macrophages", "Interstitial macrophages", "Fn1+ macrophages", "CD103+CD11b- dendritic cells", "Ccl17+CD103-CD11b- dendritic cells", "CD209+CD11b+ dendritic cells", "Monocytes", "Natural Killer cells", "CD4+ T cells", "CD8+ T cells", "B cells", "Plasma cells"
6	Non-immune cell types included: "AT1 cells", "AT2 cells", "Ciliated cells", "Club cells", "Goblet cells", "Mesothelial cells", "Fibroblasts", "Vcam1+ endothelial_cells", "Capillary endothelial_cells", "Lymphatic endothelial_cells", "Vascular endothelial_cells", "Smooth muscle_cells", "Mki67+ proliferating cells"
