# Supplementary material for: A single-cell lung atlas of complement genes identifies the mesothelium and epithelium as prominent sources of extrahepatic complement proteins
Source: Mucosal Immunol. 2022 Jun 7;15(5):927–39. doi: 10.1038/s41385-022-00534-7 (PMC9173662; doi:10.1038/s41385-022-00534-7)
Supplement: Supplementary file 3 [file 41385_2022_534_MOESM3_ESM.xlsx]

## Sheet: Sheet1
Cell type	gene	p_val	avg_logFC	pct.1	pct.2	p_val_adj
AT1 cells	Cr1l	0.375558	-0.974981	0	0.136	1
AT1 cells	Clu	0.375558	-0.64153	0	0.136	1
AT1 cells	Calr	0.639808	-0.551953	0.167	0.227	1
AT2 cells	C3	0.00950072	0.289432	0.151	0.123	1
Ciliated cells	C5	1.89368e-05	-0.534958	0.04	0.117	0.416022
Club cells	Clu	0.00557458	0.263681	0.26	0.157	1
Club cells	C5	0.282812	-0.432772	0.147	0.179	1
Goblet cells	C5	0.0145655	-0.446608	0.076	0.203	1
Goblet cells	C1qc	0.0437344	0.347764	0.101	0.035	1
Goblet cells	Cfh	0.134146	-0.271844	0.063	0.126	1
Goblet cells	C3	0.30481	0.312928	0.266	0.217	1
Goblet cells	Clu	0.639129	0.28729	0.278	0.315	1
Mesothelial cells	C1ra	0.00133988	-0.39738	0.361	0.633	1
Mesothelial cells	C2	0.00446884	-0.381766	0.351	0.62	1
Mesothelial cells	Calr	0.00703159	-0.543274	0.433	0.633	1
Mesothelial cells	Cr1l	0.0244402	-0.382757	0.021	0.101	1
Mesothelial cells	Serping1	0.0399754	-0.260954	0.68	0.848	1
Mesothelial cells	C4b	0.209851	0.267164	0.742	0.772	1
Mesothelial cells	C4a	0.30594	-0.400363	0.062	0.101	1
Fibroblasts	C5	1.86551e-05	-1.08692	0.018	0.206	0.409834
Fibroblasts	Serping1	0.00395812	-0.447747	0.611	0.779	1
Fibroblasts	C7	0.0112366	1.00209	0.23	0.088	1
Fibroblasts	Calr	0.0131799	-0.454143	0.345	0.529	1
Fibroblasts	C2	0.0644215	-0.417167	0.062	0.147	1
Fibroblasts	C1ra	0.140176	-0.271107	0.23	0.338	1
Vcam1+ endothelial cells	Cfh	0.000999716	1.17444	0.362	0.165	1
Vcam1+ endothelial cells	Cd55	0.0162349	-0.504709	0.038	0.153	1
Vcam1+ endothelial cells	Cd93	0.150113	0.704767	0.3	0.235	1
Capillary endothelial cells	C5	0.00526205	-1.23942	0.019	0.118	1
Capillary endothelial cells	Cr1l	0.0673356	0.617089	0.133	0.053	1
Lymphatic endothelial cells	Calr	0.190478	-1.42952	0.143	0.297	1
Lymphatic endothelial cells	Serping1	0.244323	1.02383	0.214	0.108	1
Lymphatic endothelial cells	C3	0.289869	0.945103	0.214	0.108	1
Lymphatic endothelial cells	C5	0.308396	0.453218	0.143	0.054	1
Vascular endothelial cells	Cd93	6.42751e-06	0.45955	0.523	0.342	0.141206
Smooth muscle cells	Cr1l	0.0116649	0.715251	0.125	0.02	1
Smooth muscle cells	C5	0.0606969	-0.568245	0.1	0.25	1
Smooth muscle cells	Clu	0.0984292	0.419784	0.225	0.11	1
Smooth muscle cells	Cfh	0.114786	-0.819018	0.025	0.11	1
Smooth muscle cells	C3	0.311629	-0.289245	0.2	0.28	1
Smooth muscle cells	Serping1	0.916586	-0.363612	0.225	0.22	1
Smooth muscle cells	C4b	0.939965	-0.263209	0.1	0.1	1
Mki67+ proliferating cells	C5	2.07735e-06	-1.24489	0.028	0.209	0.0456373
Mki67+ proliferating cells	Itgax	0.00566668	-0.447873	0.042	0.135	1
Mki67+ proliferating cells	Cfp	0.291771	-0.288536	0.098	0.135	1
Neutrophils	Itgax	0.0897231	-0.645988	0	0.133	1
Neutrophils	Cd55	0.0897231	-1.01174	0	0.133	1
Neutrophils	Cd93	0.150596	1.37773	0.136	0	1
Neutrophils	Fcnb	0.195283	0.791724	0.455	0.267	1
Neutrophils	Cfp	0.327053	-0.582325	0.045	0.133	1
Neutrophils	Itgam	0.362801	0.472949	0.5	0.4	1
Neutrophils	C3	0.747353	0.374546	0.227	0.2	1
Neutrophils	Cr1l	0.87592	0.409225	0.136	0.133	1
Eosinophils	C5	3.58996e-08	-1.24894	0.091	0.369	0.000788679
Eosinophils	Calr	0.0252331	-0.556722	0.123	0.231	1
Eosinophils	C5ar1	0.0836559	0.843364	0.136	0.062	1
Eosinophils	Itgb2	0.214771	0.275164	0.159	0.092	1
Alveolar macrophages	C5	5.66328e-08	-0.494601	0.037	0.119	0.00124417
Alveolar macrophages	Cfp	5.47673e-06	-0.356642	0.055	0.127	0.120318
Alveolar macrophages	Itgb2	0.000677445	0.418589	0.3	0.244	1
Alveolar macrophages	Itgax	0.0552378	0.273898	0.238	0.21	1
Interstitial macrophages	C5	4.02609e-05	-0.973905	0.029	0.172	0.884492
Interstitial macrophages	Itgax	0.0252767	0.668559	0.154	0.057	1
Interstitial macrophages	Itgb2	0.0285866	0.541563	0.183	0.08	1
Interstitial macrophages	Calr	0.145194	0.319911	0.429	0.333	1
Interstitial macrophages	Itgam	0.320301	0.361581	0.194	0.149	1
Interstitial macrophages	Cfp	0.339634	-0.635966	0.131	0.161	1
Fn1+ macrophages	C4b	0.000296679	0.610007	0.289	0.089	1
Fn1+ macrophages	Itgam	0.000315687	0.684354	0.402	0.171	1
Fn1+ macrophages	C5	0.00132946	-1.11833	0.062	0.211	1
Fn1+ macrophages	C3	0.00334622	0.777218	0.216	0.081	1
Fn1+ macrophages	Itgb2	0.0057956	0.45585	0.289	0.13	1
Fn1+ macrophages	Fcna	0.020742	0.533414	0.278	0.146	1
Fn1+ macrophages	Cd93	0.0417	0.708425	0.206	0.106	1
Fn1+ macrophages	Calr	0.0454176	0.370726	0.474	0.35	1
Fn1+ macrophages	C5ar1	0.0680398	0.455329	0.216	0.122	1
Fn1+ macrophages	C3ar1	0.128105	0.268284	0.258	0.171	1
CD103+CD11b- dendritic cells	C1qb	3.3145e-07	1.59798	0.138	0.015	0.00728163
CD103+CD11b- dendritic cells	C5	0.00037683	-0.789704	0.031	0.138	1
CD103+CD11b- dendritic cells	Calr	0.00431589	0.533909	0.371	0.25	1
CD103+CD11b- dendritic cells	Cfh	0.182518	0.459089	0.119	0.081	1
Ccl17+CD103-CD11b- dendritic cells	Calr	0.0810161	-1.17408	0.132	0.316	1
CD209+CD11b+ dendritic cells	C5	0.0264732	-1.00814	0.076	0.192	1
CD209+CD11b+ dendritic cells	Itgb2	0.0520712	0.468167	0.329	0.192	1
CD209+CD11b+ dendritic cells	Itgax	0.0607908	0.602853	0.203	0.096	1
CD209+CD11b+ dendritic cells	Calr	0.131564	0.337092	0.468	0.342	1
CD209+CD11b+ dendritic cells	Cfp	0.216904	-0.532556	0.367	0.411	1
Monocytes	Itgam	0.176031	0.338574	0.306	0.16	1
Monocytes	Cfp	0.201985	-0.438001	0.082	0.16	1
Monocytes	Itgb2	0.208568	-0.603081	0.333	0.4	1
Natural Killer cells	Calr	0.0961921	0.586592	0.196	0.078	1
Natural Killer cells	Itgam	0.122642	0.354926	0.214	0.098	1
CD4+ T-cells	Itgb2	0.00055219	0.49062	0.11	0.035	1
CD4+ T-cells	Calr	0.00779697	0.269821	0.202	0.12	1
CD8+ T-cells	C5	1.30506e-19	-1.78001	0.017	0.265	2.86708e-15
B-cells	Calr	0.000223728	0.498734	0.28	0.141	1
Plasma cells	C5	0.00637949	-0.831972	0.035	0.174	1
Plasma cells	Itgam	0.00888883	-0.433932	0.021	0.13	1
Plasma cells	Calr	0.014625	-0.464913	0.692	0.826	1
Plasma cells	C1qc	0.0465926	-0.467634	0.035	0.13	1

## Sheet: Legend
Supplementary File 3: Differential expression of complement genes between old (n=7; 24 months of age) and young (n=8; 3 months of age) mice. Analysis was based on the Wilcoxon Rank Sum test in Seurat with FindMarkers function.
Cell type	Cell type expressing the gene
gene	gene symbol
p_val	p_val (unadjusted)
avg_logFC	log1p fold-change of the average gene expression between the old mice and young mice. Positive values indicate that the feature (gene) is more highly expressed in old mice versus young mice, and vice versa
pct.1	The percentage of cells where the feature is detected in the "Cell type" column cell type
pct.2	The percentage of cells where the feature is detected in all other cell types
p_val_adj	Adjusted p-value, based on Bonferroni correction using the complement gene features in the dataset.
Notes
1	This analysis was based on single cell RNA seq data from the Angelidis et al. Lung Atlas (Gene Expression Omnibus accession number: GSE124872) that comprised 8 mice aged 3 months (‘young’) and 7 mice aged 24 months (‘old’)
2	This analysis was performed based on the default pre-filtering threshold of min.pct = 0.1 (tests genes that are detected in atleast 10% of the cells in either of the clusters/cell types being compared in each group) and logfc.threshold = 0.25 (limits testing to genes that show a log1p fold-change of 0.25 on an average across the groups) using the Wilcoxon Rank Sum test in Seurat with the FindMark…
3	Megakaryocytes were not included for statistical estimation of differential expression due to low abundance
