# Supplementary material for: A single-cell lung atlas of complement genes identifies the mesothelium and epithelium as prominent sources of extrahepatic complement proteins
Source: Mucosal Immunol. 2022 Jun 7;15(5):927–39. doi: 10.1038/s41385-022-00534-7 (PMC9173662; doi:10.1038/s41385-022-00534-7)
Supplement: Supplementary file 4 [file 41385_2022_534_MOESM4_ESM.xlsx]

## Sheet: Sheet1
Cell type	ensembl ID	gene_symbol	p_val	avg_logFC	pct.1	pct.2	p_val_adj
AT1 cells	ENSG00000196352	CD55	0	2.18705	0.964	0.479	0
AT1 cells	ENSG00000123838	C4BPA	0	1.7466	0.583	0.087	0
AT1 cells	ENSG00000160255	ITGB2	1.09538e-115	-1.06907	0.028	0.403	2.72278e-111
AT1 cells	ENSG00000197405	C5AR1	6.57143e-65	-0.467902	0.015	0.26	1.63346e-60
AT1 cells	ENSG00000159189	C1QC	1.49355e-62	-1.85015	0.119	0.359	3.71252e-58
AT1 cells	ENSG00000173372	C1QA	1.90986e-61	-2.25232	0.26	0.485	4.74735e-57
AT1 cells	ENSG00000171860	C3AR1	5.10115e-60	-0.391713	0.011	0.239	1.26799e-55
AT1 cells	ENSG00000155659	VSIG4	5.15783e-60	-1.15006	0.063	0.296	1.28208e-55
AT1 cells	ENSG00000173369	C1QB	4.29169e-58	-2.24686	0.259	0.477	1.06679e-53
AT1 cells	ENSG00000197766	CFD	6.92302e-56	-1.41786	0.177	0.4	1.72086e-51
AT1 cells	ENSG00000166278	C2	1.15331e-51	-0.375944	0.036	0.251	2.86679e-47
AT1 cells	ENSG00000125810	CD93	4.24031e-44	-0.785454	0.011	0.185	1.05401e-39
AT1 cells	ENSG00000142748	FCN3	5.97791e-44	-2.07506	0.067	0.258	1.48593e-39
AT1 cells	ENSG00000120885	CLU	1.91605e-31	-1.17211	0.121	0.283	4.76273e-27
AT1 cells	ENSG00000126759	CFP	3.85979e-25	-0.229444	0.002	0.104	9.59428e-21
AT1 cells	ENSG00000125730	C3	2.64906e-14	-0.289983	0.045	0.127	6.58477e-10
AT1 cells	ENSG00000159403	C1R	1.88369e-06	-0.346884	0.084	0.137	0.0468229
AT1 cells	ENSG00000149131	SERPING1	0.000645542	-0.328754	0.545	0.547	1
AT1 cells	ENSG00000117335	CD46	0.00194197	0.222373	0.414	0.446	1
AT2 cells	ENSG00000123838	C4BPA	0	1.53954	0.894	0.042	0
AT2 cells	ENSG00000125730	C3	0	1.11192	0.868	0.076	0
AT2 cells	ENSG00000080618	CPB2	0	0.82676	0.545	0.005	0
AT2 cells	ENSG00000166278	C2	0	0.776473	0.804	0.21	0
AT2 cells	ENSG00000205403	CFI	0	0.316221	0.404	0.051	0
AT2 cells	ENSG00000160255	ITGB2	0	-1.13479	0.043	0.421	0
AT2 cells	ENSG00000197405	C5AR1	1.77906e-257	-0.504889	0.021	0.272	4.42221e-253
AT2 cells	ENSG00000120885	CLU	3.30024e-249	-0.62426	0.608	0.258	8.2034e-245
AT2 cells	ENSG00000171860	C3AR1	3.17096e-231	-0.417862	0.019	0.25	7.88206e-227
AT2 cells	ENSG00000142748	FCN3	1.28766e-201	-2.36234	0.055	0.268	3.20074e-197
AT2 cells	ENSG00000155659	VSIG4	9.9003e-195	-1.24661	0.103	0.305	2.46092e-190
AT2 cells	ENSG00000125810	CD93	8.18006e-176	-0.825439	0.012	0.194	2.03332e-171
AT2 cells	ENSG00000182326	C1S	2.7563e-174	-0.266655	0.23	0.082	6.85133e-170
AT2 cells	ENSG00000197766	CFD	6.53232e-172	-1.64281	0.258	0.406	1.62374e-167
AT2 cells	ENSG00000159189	C1QC	4.00809e-124	-1.95109	0.245	0.362	9.96291e-120
AT2 cells	ENSG00000149131	SERPING1	5.01004e-102	-0.930763	0.594	0.543	1.24535e-97
AT2 cells	ENSG00000126759	CFP	3.03685e-93	-0.238426	0.005	0.109	7.5487e-89
AT2 cells	ENSG00000173369	C1QB	3.50989e-81	-2.35303	0.49	0.472	8.72453e-77
AT2 cells	ENSG00000173372	C1QA	8.4914e-81	-2.3128	0.509	0.48	2.11071e-76
Signaling AT2 cells	ENSG00000123838	C4BPA	0	1.26991	0.746	0.088	0
Signaling AT2 cells	ENSG00000125730	C3	0	1.24907	0.767	0.119	0
Signaling AT2 cells	ENSG00000080618	CPB2	5.32135e-239	0.54404	0.283	0.036	1.32273e-234
Signaling AT2 cells	ENSG00000166278	C2	2.87714e-89	0.611901	0.534	0.244	7.15171e-85
Signaling AT2 cells	ENSG00000160255	ITGB2	1.13014e-82	-1.09892	0.022	0.401	2.80919e-78
Signaling AT2 cells	ENSG00000142748	FCN3	2.41533e-48	-2.3829	0.007	0.257	6.0038e-44
Signaling AT2 cells	ENSG00000197405	C5AR1	5.22822e-48	-0.493464	0.009	0.259	1.29958e-43
Signaling AT2 cells	ENSG00000155659	VSIG4	2.30629e-45	-1.2037	0.051	0.295	5.73274e-41
Signaling AT2 cells	ENSG00000179218	CALR	3.02616e-45	-0.515987	0.447	0.681	7.52213e-41
Signaling AT2 cells	ENSG00000171860	C3AR1	3.46534e-42	-0.386902	0.01	0.238	8.6138e-38
Signaling AT2 cells	ENSG00000149131	SERPING1	3.24603e-39	-0.883825	0.368	0.549	8.06866e-35
Signaling AT2 cells	ENSG00000197766	CFD	4.16052e-38	-1.49436	0.191	0.399	1.03418e-33
Signaling AT2 cells	ENSG00000159189	C1QC	2.90274e-36	-1.8081	0.152	0.357	7.21533e-32
Signaling AT2 cells	ENSG00000125810	CD93	5.6629e-32	-0.797851	0.007	0.184	1.40763e-27
Signaling AT2 cells	ENSG00000173369	C1QB	1.15131e-21	-2.10508	0.369	0.474	2.8618e-17
Signaling AT2 cells	ENSG00000173372	C1QA	1.20798e-20	-2.06348	0.393	0.482	3.00268e-16
Signaling AT2 cells	ENSG00000126759	CFP	7.00253e-18	-0.226133	0.001	0.103	1.74062e-13
Signaling AT2 cells	ENSG00000196352	CD55	1.05948e-05	-0.291183	0.417	0.488	0.263354
Proximal ciliated cells	ENSG00000039537	C6	2.5812e-142	0.455859	0.375	0.017	6.41609e-138
Proximal ciliated cells	ENSG00000120885	CLU	6.75463e-47	0.554724	0.955	0.279	1.679e-42
Proximal ciliated cells	ENSG00000085063	CD59	1.82406e-27	0.788313	0.989	0.74	4.53408e-23
Proximal ciliated cells	ENSG00000149131	SERPING1	9.15197e-12	-1.31825	0.261	0.547	2.27491e-07
Proximal ciliated cells	ENSG00000160255	ITGB2	1.04008e-10	-1.08282	0.068	0.398	2.58534e-06
Proximal ciliated cells	ENSG00000142748	FCN3	4.77374e-07	-2.37974	0.023	0.255	0.0118661
Proximal ciliated cells	ENSG00000155659	VSIG4	8.56722e-07	-1.26718	0.068	0.293	0.0212955
Proximal ciliated cells	ENSG00000171860	C3AR1	2.81993e-06	-0.386159	0.023	0.236	0.0700949
Proximal ciliated cells	ENSG00000166278	C2	8.20789e-06	-0.415261	0.045	0.248	0.204023
Proximal ciliated cells	ENSG00000125810	CD93	1.0642e-05	-0.803986	0	0.183	0.264528
Proximal ciliated cells	ENSG00000179218	CALR	0.000269272	-0.501206	0.75	0.679	1
Proximal ciliated cells	ENSG00000173369	C1QB	0.000285035	-2.42812	0.432	0.473	1
Proximal ciliated cells	ENSG00000159189	C1QC	0.000335478	-1.92887	0.239	0.355	1
Proximal ciliated cells	ENSG00000173372	C1QA	0.00148109	-2.35767	0.489	0.481	1
Proximal ciliated cells	ENSG00000196352	CD55	0.00171285	-0.691514	0.477	0.487	1
Ciliated cells	ENSG00000039537	C6	0	0.985063	0.665	0.003	0
Ciliated cells	ENSG00000120885	CLU	0	0.870161	0.948	0.265	0
Ciliated cells	ENSG00000085063	CD59	0	0.848692	0.987	0.735	0
Ciliated cells	ENSG00000243649	CFB	0	0.673265	0.528	0.094	0
Ciliated cells	ENSG00000000971	CFH	0	0.453421	0.544	0.088	0
Ciliated cells	ENSG00000117335	CD46	3.44027e-240	0.552404	0.813	0.438	8.55149e-236
Ciliated cells	ENSG00000160255	ITGB2	1.72164e-140	-1.08186	0.067	0.404	4.27948e-136
Ciliated cells	ENSG00000171860	C3AR1	1.60762e-73	-0.394902	0.026	0.24	3.99606e-69
Ciliated cells	ENSG00000196352	CD55	9.63326e-59	0.231853	0.734	0.481	2.39454e-54
Ciliated cells	ENSG00000149131	SERPING1	2.4424e-57	-0.955063	0.49	0.548	6.07106e-53
Ciliated cells	ENSG00000155659	VSIG4	1.2488e-52	-1.17686	0.134	0.296	3.10415e-48
Ciliated cells	ENSG00000125810	CD93	9.07749e-51	-0.785098	0.028	0.186	2.25639e-46
Ciliated cells	ENSG00000166278	C2	3.58687e-45	-0.384173	0.094	0.251	8.91589e-41
Ciliated cells	ENSG00000159189	C1QC	5.4935e-26	-1.81032	0.301	0.356	1.36552e-21
Ciliated cells	ENSG00000142748	FCN3	1.55067e-19	-2.1711	0.179	0.256	3.85451e-15
Ciliated cells	ENSG00000159403	C1R	1.2496e-15	-0.515385	0.067	0.138	3.10613e-11
Ciliated cells	ENSG00000173372	C1QA	1.46933e-13	-2.1342	0.566	0.48	3.65232e-09
Ciliated cells	ENSG00000179218	CALR	2.04547e-11	-0.280213	0.774	0.677	5.08441e-07
Ciliated cells	ENSG00000197766	CFD	8.2304e-11	-1.31838	0.436	0.396	2.04583e-06
Ciliated cells	ENSG00000173369	C1QB	1.17753e-08	-2.1171	0.584	0.471	0.000292698
Club cells	ENSG00000123838	C4BPA	0	0.718323	0.482	0.089	0
Club cells	ENSG00000120885	CLU	0	0.674368	0.829	0.272	0
Club cells	ENSG00000196352	CD55	6.63894e-197	0.787369	0.844	0.481	1.65024e-192
Club cells	ENSG00000125730	C3	1.43624e-145	0.418917	0.407	0.121	3.57006e-141
Club cells	ENSG00000000971	CFH	4.72388e-139	0.280886	0.346	0.094	1.17421e-134
Club cells	ENSG00000160255	ITGB2	9.42198e-102	-1.0775	0.055	0.402	2.34202e-97
Club cells	ENSG00000197405	C5AR1	7.13628e-63	-0.491892	0.017	0.26	1.77386e-58
Club cells	ENSG00000171860	C3AR1	2.54033e-55	-0.397084	0.017	0.239	6.3145e-51
Club cells	ENSG00000155659	VSIG4	5.71114e-51	-1.20066	0.086	0.296	1.41962e-46
Club cells	ENSG00000142748	FCN3	5.54054e-49	-2.30762	0.052	0.258	1.37721e-44
Club cells	ENSG00000125810	CD93	8.4745e-44	-0.80432	0.008	0.185	2.10651e-39
Club cells	ENSG00000197766	CFD	7.89042e-42	-1.52789	0.243	0.399	1.96132e-37
Club cells	ENSG00000159189	C1QC	1.32619e-32	-1.86733	0.229	0.357	3.29651e-28
Club cells	ENSG00000173369	C1QB	6.40858e-24	-2.24377	0.44	0.474	1.59298e-19
Club cells	ENSG00000126759	CFP	4.18904e-23	-0.229806	0.004	0.104	1.04127e-18
Club cells	ENSG00000173372	C1QA	2.58168e-22	-2.17992	0.461	0.482	6.41729e-18
Club cells	ENSG00000179218	CALR	7.96039e-12	-0.283138	0.688	0.679	1.97871e-07
Club cells	ENSG00000149131	SERPING1	2.39179e-08	-0.610604	0.626	0.545	0.000594528
Goblet cells	ENSG00000243649	CFB	1.75771e-257	1.33235	0.899	0.102	4.36914e-253
Goblet cells	ENSG00000000971	CFH	4.60396e-172	0.456706	0.786	0.096	1.14441e-167
Goblet cells	ENSG00000125730	C3	3.41044e-170	1.13378	0.862	0.124	8.47733e-166
Goblet cells	ENSG00000205403	CFI	2.00069e-114	0.253687	0.566	0.072	4.97311e-110
Goblet cells	ENSG00000120885	CLU	3.938e-70	0.461785	0.943	0.278	9.78868e-66
Goblet cells	ENSG00000196352	CD55	2.51594e-54	0.928162	0.956	0.486	6.25388e-50
Goblet cells	ENSG00000108561	C1QBP	6.87015e-28	0.394123	0.874	0.468	1.70771e-23
Goblet cells	ENSG00000179218	CALR	8.87771e-20	0.363481	0.962	0.678	2.20673e-15
Goblet cells	ENSG00000149131	SERPING1	1.17267e-18	-1.40877	0.327	0.547	2.91491e-14
Goblet cells	ENSG00000123838	C4BPA	3.46411e-15	-0.208877	0.302	0.094	8.61073e-11
Goblet cells	ENSG00000160255	ITGB2	5.12274e-13	-1.07649	0.17	0.398	1.27336e-08
Goblet cells	ENSG00000142748	FCN3	6.92878e-12	-2.38391	0.019	0.255	1.72229e-07
Goblet cells	ENSG00000171860	C3AR1	1.28827e-11	-0.412236	0.006	0.236	3.20225e-07
Goblet cells	ENSG00000155659	VSIG4	3.44174e-11	-1.29694	0.069	0.293	8.55513e-07
Goblet cells	ENSG00000197405	C5AR1	7.68854e-11	-0.496283	0.038	0.257	1.91114e-06
Goblet cells	ENSG00000125810	CD93	3.16468e-09	-0.80463	0	0.183	7.86645e-05
Goblet cells	ENSG00000159189	C1QC	2.88205e-07	-2.05315	0.233	0.355	0.00716392
Goblet cells	ENSG00000173369	C1QB	1.71904e-05	-2.5641	0.516	0.473	0.427301
Goblet cells	ENSG00000173372	C1QA	5.58933e-05	-2.44503	0.541	0.481	1
Goblet cells	ENSG00000126759	CFP	5.99654e-05	-0.229558	0.006	0.102	1
Goblet cells	ENSG00000166278	C2	0.000395547	-0.380215	0.157	0.248	1
Mucous cells	ENSG00000125730	C3	0	1.60049	0.963	0.119	0
Mucous cells	ENSG00000243649	CFB	0	1.21709	0.9	0.097	0
Mucous cells	ENSG00000120885	CLU	0	1.13109	0.984	0.274	0
Mucous cells	ENSG00000000971	CFH	0	0.298312	0.737	0.092	0
Mucous cells	ENSG00000196352	CD55	5.56976e-180	0.895033	0.98	0.483	1.38448e-175
Mucous cells	ENSG00000159403	C1R	7.072e-40	-0.357751	0.383	0.134	1.75789e-35
Mucous cells	ENSG00000182326	C1S	4.47326e-22	-0.396341	0.234	0.091	1.11192e-17
Mucous cells	ENSG00000197405	C5AR1	5.57406e-21	-0.474984	0.092	0.258	1.38555e-16
Mucous cells	ENSG00000160255	ITGB2	3.10614e-20	-1.0115	0.297	0.398	7.72094e-16
Mucous cells	ENSG00000171860	C3AR1	3.29931e-19	-0.38637	0.079	0.237	8.20109e-15
Mucous cells	ENSG00000126759	CFP	2.73524e-11	-0.22592	0.012	0.103	6.79898e-07
Mucous cells	ENSG00000085063	CD59	7.71141e-08	-0.624073	0.963	0.738	0.00191683
Mucous cells	ENSG00000149131	SERPING1	6.94596e-07	-0.997849	0.798	0.545	0.0172656
Mucous cells	ENSG00000125810	CD93	7.85436e-06	-0.762156	0.126	0.183	0.195236
Mucous cells	ENSG00000142748	FCN3	7.20297e-05	-2.12885	0.426	0.253	1
Mucous cells	ENSG00000179218	CALR	0.000345447	-0.328163	0.931	0.677	1
Serous cells	ENSG00000120885	CLU	3.50714e-12	1.12327	0.875	0.28	8.7177e-08
Serous cells	ENSG00000160255	ITGB2	0.000873756	-1.11714	0.083	0.397	1
Serous cells	ENSG00000149131	SERPING1	0.000909576	-1.34666	0.333	0.547	1
Serous cells	ENSG00000197405	C5AR1	0.00456445	-0.504209	0	0.257	1
Serous cells	ENSG00000142748	FCN3	0.00475342	-2.39083	0	0.255	1
Serous cells	ENSG00000197766	CFD	0.00547768	-1.74494	0.167	0.397	1
Serous cells	ENSG00000171860	C3AR1	0.00719934	-0.416279	0	0.236	1
Ionocytes	ENSG00000108561	C1QBP	3.92779e-08	0.618295	0.909	0.469	0.00097633
Ionocytes	ENSG00000000971	CFH	4.10799e-08	0.270613	0.455	0.097	0.00102112
Ionocytes	ENSG00000243649	CFB	6.1853e-08	0.363452	0.455	0.104	0.00153748
Ionocytes	ENSG00000085063	CD59	0.000135303	0.358347	1	0.74	1
Ionocytes	ENSG00000160255	ITGB2	0.000260282	-1.14485	0	0.397	1
Ionocytes	ENSG00000149131	SERPING1	0.000982922	-1.26084	0.273	0.547	1
Ionocytes	ENSG00000117335	CD46	0.00206579	0.345012	0.727	0.446	1
Ionocytes	ENSG00000155659	VSIG4	0.00308692	-1.31369	0	0.293	1
Ionocytes	ENSG00000197766	CFD	0.00477596	-1.74971	0.136	0.397	1
Ionocytes	ENSG00000197405	C5AR1	0.00661813	-0.504196	0	0.257	1
Ionocytes	ENSG00000142748	FCN3	0.00687074	-2.3908	0	0.255	1
Basal cells	ENSG00000000971	CFH	0	0.702755	0.67	0.094	0
Basal cells	ENSG00000120885	CLU	4.11521e-207	1.12312	0.886	0.276	1.02292e-202
Basal cells	ENSG00000159403	C1R	9.20554e-104	0.285179	0.505	0.134	2.28822e-99
Basal cells	ENSG00000196352	CD55	1.60164e-90	0.798099	0.844	0.484	3.9812e-86
Basal cells	ENSG00000160255	ITGB2	4.30865e-48	-1.08055	0.056	0.4	1.071e-43
Basal cells	ENSG00000108561	C1QBP	8.33104e-34	0.311767	0.723	0.467	2.07085e-29
Basal cells	ENSG00000155659	VSIG4	1.09937e-28	-1.25067	0.06	0.294	2.7327e-24
Basal cells	ENSG00000171860	C3AR1	6.24527e-27	-0.405124	0.016	0.237	1.55239e-22
Basal cells	ENSG00000197405	C5AR1	4.50049e-25	-0.457881	0.042	0.258	1.11869e-20
Basal cells	ENSG00000159189	C1QC	3.41031e-24	-1.95851	0.16	0.356	8.477e-20
Basal cells	ENSG00000197766	CFD	1.76859e-21	-1.55659	0.235	0.398	4.39619e-17
Basal cells	ENSG00000166278	C2	4.94548e-18	-0.393405	0.077	0.249	1.2293e-13
Basal cells	ENSG00000173369	C1QB	1.66794e-17	-2.34174	0.391	0.474	4.146e-13
Basal cells	ENSG00000173372	C1QA	2.92773e-16	-2.30475	0.421	0.482	7.27747e-12
Basal cells	ENSG00000125810	CD93	8.09674e-16	-0.758082	0.037	0.183	2.01261e-11
Basal cells	ENSG00000126759	CFP	7.66158e-11	-0.213443	0.007	0.103	1.90444e-06
Basal cells	ENSG00000142748	FCN3	1.53785e-09	-2.13681	0.153	0.255	3.82264e-05
Basal cells	ENSG00000149131	SERPING1	4.27154e-06	-0.708669	0.637	0.546	0.106178
Basal cells	ENSG00000085063	CD59	0.000173685	-0.52455	0.849	0.739	1
Basal cells	ENSG00000179218	CALR	0.000754954	-0.251913	0.758	0.678	1
Proximal basal cells	ENSG00000000971	CFH	2.92816e-163	0.446372	0.771	0.096	7.27852e-159
Proximal basal cells	ENSG00000120885	CLU	1.69656e-87	0.671665	0.987	0.278	4.21714e-83
Proximal basal cells	ENSG00000243649	CFB	2.50908e-79	0.240677	0.586	0.103	6.23683e-75
Proximal basal cells	ENSG00000108561	C1QBP	1.96604e-44	0.542654	0.943	0.468	4.887e-40
Proximal basal cells	ENSG00000159403	C1R	7.2193e-22	-0.235977	0.439	0.135	1.7945e-17
Proximal basal cells	ENSG00000160255	ITGB2	1.52075e-16	-1.08454	0.096	0.398	3.78014e-12
Proximal basal cells	ENSG00000149131	SERPING1	3.9283e-15	-1.34891	0.408	0.547	9.76458e-11
Proximal basal cells	ENSG00000142748	FCN3	4.86803e-13	-2.39281	0	0.255	1.21005e-08
Proximal basal cells	ENSG00000171860	C3AR1	1.23711e-10	-0.406851	0.019	0.236	3.07509e-06
Proximal basal cells	ENSG00000155659	VSIG4	1.30826e-10	-1.27279	0.076	0.293	3.25195e-06
Proximal basal cells	ENSG00000173369	C1QB	7.88821e-09	-2.6236	0.401	0.473	0.000196077
Proximal basal cells	ENSG00000125810	CD93	1.08341e-08	-0.803421	0.006	0.183	0.000269303
Proximal basal cells	ENSG00000159189	C1QC	2.95861e-07	-2.0108	0.229	0.355	0.00735423
Proximal basal cells	ENSG00000173372	C1QA	7.81627e-07	-2.47784	0.471	0.481	0.0194289
Proximal basal cells	ENSG00000166278	C2	1.01672e-06	-0.406058	0.096	0.248	0.0252727
Proximal basal cells	ENSG00000197405	C5AR1	2.62703e-06	-0.432902	0.115	0.257	0.0653001
Proximal basal cells	ENSG00000126759	CFP	7.02577e-05	-0.227461	0.006	0.102	1
Proximal basal cells	ENSG00000085063	CD59	0.000135256	-0.683408	0.936	0.74	1
Proximal basal cells	ENSG00000182326	C1S	0.00586412	-0.395444	0.166	0.092	1
Proliferating basal cells	ENSG00000000971	CFH	1.63288e-38	0.265108	0.711	0.097	4.05885e-34
Proliferating basal cells	ENSG00000159403	C1R	1.44439e-12	-0.210848	0.556	0.136	3.59033e-08
Proliferating basal cells	ENSG00000108561	C1QBP	1.31195e-11	0.488962	0.933	0.469	3.26111e-07
Proliferating basal cells	ENSG00000160255	ITGB2	1.28642e-06	-1.11578	0.044	0.397	0.0319764
Proliferating basal cells	ENSG00000142748	FCN3	0.000110357	-2.39114	0	0.255	1
Proliferating basal cells	ENSG00000171860	C3AR1	0.000232665	-0.416396	0	0.236	1
Proliferating basal cells	ENSG00000149131	SERPING1	0.00137965	-1.35779	0.6	0.547	1
Differentiating basal cells	ENSG00000000971	CFH	5.54669e-132	0.364228	0.574	0.096	1.37874e-127
Differentiating basal cells	ENSG00000120885	CLU	5.33655e-71	0.612969	0.763	0.278	1.32651e-66
Differentiating basal cells	ENSG00000243649	CFB	5.81693e-51	0.251607	0.402	0.103	1.44591e-46
Differentiating basal cells	ENSG00000108561	C1QBP	1.48436e-32	0.440216	0.803	0.468	3.68966e-28
Differentiating basal cells	ENSG00000160255	ITGB2	1.01679e-30	-1.10709	0.036	0.399	2.52745e-26
Differentiating basal cells	ENSG00000149131	SERPING1	7.6373e-22	-1.15621	0.361	0.547	1.8984e-17
Differentiating basal cells	ENSG00000155659	VSIG4	6.54224e-18	-1.23788	0.052	0.294	1.62621e-13
Differentiating basal cells	ENSG00000142748	FCN3	5.09793e-17	-2.33487	0.024	0.256	1.26719e-12
Differentiating basal cells	ENSG00000171860	C3AR1	1.20828e-15	-0.391808	0.02	0.236	3.00343e-11
Differentiating basal cells	ENSG00000159189	C1QC	1.5774e-14	-1.90693	0.161	0.356	3.92095e-10
Differentiating basal cells	ENSG00000197405	C5AR1	1.26696e-13	-0.457558	0.06	0.257	3.14928e-09
Differentiating basal cells	ENSG00000125810	CD93	3.1017e-12	-0.772806	0.012	0.183	7.70989e-08
Differentiating basal cells	ENSG00000196352	CD55	1.78854e-11	0.218536	0.723	0.486	4.44577e-07
Differentiating basal cells	ENSG00000173372	C1QA	1.9106e-10	-2.28378	0.41	0.482	4.74917e-06
Differentiating basal cells	ENSG00000085063	CD59	2.73757e-09	-0.733844	0.787	0.74	6.80478e-05
Differentiating basal cells	ENSG00000173369	C1QB	9.17356e-09	-2.0702	0.402	0.473	0.000228027
Differentiating basal cells	ENSG00000126759	CFP	3.08477e-07	-0.22786	0.004	0.102	0.00766782
Differentiating basal cells	ENSG00000197766	CFD	3.90122e-07	-1.49322	0.345	0.397	0.00969726
Differentiating basal cells	ENSG00000166278	C2	3.75981e-06	-0.328509	0.141	0.248	0.0934577
Neuroendocrine cells	ENSG00000109072	VTN	1.0155e-09	2.10059	0.455	0.055	2.52423e-05
Neuroendocrine cells	ENSG00000120885	CLU	1.03321e-07	2.27025	0.909	0.28	0.00256824
Artery endothelial cells	ENSG00000125810	CD93	0	1.08781	0.763	0.168	0
Artery endothelial cells	ENSG00000142748	FCN3	2.82482e-232	0.519827	0.629	0.245	7.02166e-228
Artery endothelial cells	ENSG00000085063	CD59	1.54551e-179	0.499053	0.914	0.736	3.84167e-175
Artery endothelial cells	ENSG00000160255	ITGB2	2.94949e-170	-1.07246	0.04	0.406	7.33156e-166
Artery endothelial cells	ENSG00000197766	CFD	7.85802e-141	-1.69464	0.09	0.404	1.95327e-136
Artery endothelial cells	ENSG00000120885	CLU	4.68618e-133	0.220087	0.56	0.273	1.16484e-128
Artery endothelial cells	ENSG00000205403	CFI	2.89384e-120	0.335969	0.225	0.069	7.19322e-116
Artery endothelial cells	ENSG00000173372	C1QA	1.50976e-107	-2.36062	0.249	0.487	3.7528e-103
Artery endothelial cells	ENSG00000173369	C1QB	1.01768e-100	-2.36084	0.25	0.479	2.52964e-96
Artery endothelial cells	ENSG00000197405	C5AR1	1.45638e-98	-0.480988	0.018	0.262	3.62012e-94
Artery endothelial cells	ENSG00000159189	C1QC	7.23547e-98	-1.93482	0.119	0.361	1.79852e-93
Artery endothelial cells	ENSG00000171860	C3AR1	1.36332e-93	-0.403911	0.009	0.241	3.3888e-89
Artery endothelial cells	ENSG00000155659	VSIG4	1.71104e-89	-1.16827	0.067	0.298	4.25314e-85
Artery endothelial cells	ENSG00000179218	CALR	5.50776e-58	0.363307	0.77	0.677	1.36906e-53
Artery endothelial cells	ENSG00000243649	CFB	6.20114e-57	0.312838	0.222	0.101	1.54142e-52
Artery endothelial cells	ENSG00000196352	CD55	3.19405e-55	-0.4819	0.288	0.492	7.93946e-51
Artery endothelial cells	ENSG00000166278	C2	5.95359e-55	-0.305348	0.071	0.252	1.47988e-50
Artery endothelial cells	ENSG00000125730	C3	5.5596e-44	-0.422302	0.007	0.129	1.38195e-39
Artery endothelial cells	ENSG00000126759	CFP	6.71692e-30	-0.201194	0.013	0.104	1.66963e-25
Artery endothelial cells	ENSG00000149131	SERPING1	2.37633e-16	-0.509386	0.528	0.547	5.90686e-12
Vein endothelial cells	ENSG00000120885	CLU	0	2.3133	0.948	0.267	0
Vein endothelial cells	ENSG00000112936	C7	0	1.86435	0.699	0.033	0
Vein endothelial cells	ENSG00000142748	FCN3	0	1.26794	0.749	0.245	0
Vein endothelial cells	ENSG00000085063	CD59	0	1.18704	0.981	0.736	0
Vein endothelial cells	ENSG00000125810	CD93	0	1.11915	0.727	0.172	0
Vein endothelial cells	ENSG00000205403	CFI	4.01466e-143	0.507086	0.259	0.07	9.97925e-139
Vein endothelial cells	ENSG00000160255	ITGB2	2.07883e-135	-1.05236	0.03	0.404	5.16734e-131
Vein endothelial cells	ENSG00000197766	CFD	4.79413e-118	-1.7229	0.07	0.403	1.19168e-113
Vein endothelial cells	ENSG00000173372	C1QA	7.01593e-90	-2.3224	0.226	0.486	1.74395e-85
Vein endothelial cells	ENSG00000173369	C1QB	1.4623e-88	-2.37821	0.218	0.478	3.63485e-84
Vein endothelial cells	ENSG00000159189	C1QC	2.34921e-80	-1.9289	0.108	0.36	5.83943e-76
Vein endothelial cells	ENSG00000197405	C5AR1	1.47207e-79	-0.477241	0.012	0.261	3.65912e-75
Vein endothelial cells	ENSG00000155659	VSIG4	9.61345e-79	-1.20053	0.048	0.297	2.38962e-74
Vein endothelial cells	ENSG00000171860	C3AR1	5.59278e-72	-0.391561	0.01	0.24	1.3902e-67
Vein endothelial cells	ENSG00000159403	C1R	5.98434e-65	0.247774	0.304	0.133	1.48753e-60
Vein endothelial cells	ENSG00000166278	C2	3.92112e-49	-0.335995	0.059	0.251	9.74674e-45
Vein endothelial cells	ENSG00000243649	CFB	2.43189e-44	0.351051	0.22	0.102	6.04494e-40
Vein endothelial cells	ENSG00000196352	CD55	1.00323e-35	-0.390518	0.292	0.491	2.49372e-31
Vein endothelial cells	ENSG00000125730	C3	5.40947e-31	-0.40132	0.014	0.128	1.34463e-26
Capillary aerocytes	ENSG00000197405	C5AR1	0	-0.498667	0.009	0.275	0
Capillary aerocytes	ENSG00000196352	CD55	0	-0.712601	0.159	0.512	0
Capillary aerocytes	ENSG00000160255	ITGB2	0	-1.12002	0.023	0.426	0
Capillary aerocytes	ENSG00000155659	VSIG4	0	-1.22864	0.038	0.312	0
Capillary aerocytes	ENSG00000197766	CFD	0	-1.73708	0.052	0.423	0
Capillary aerocytes	ENSG00000159189	C1QC	0	-1.95256	0.091	0.375	0
Capillary aerocytes	ENSG00000173372	C1QA	0	-2.31418	0.211	0.502	0
Capillary aerocytes	ENSG00000173369	C1QB	0	-2.36868	0.205	0.494	0
Capillary aerocytes	ENSG00000171860	C3AR1	8.04507e-287	-0.415802	0.008	0.253	1.99976e-282
Capillary aerocytes	ENSG00000085063	CD59	4.39112e-272	0.315077	0.861	0.731	1.0915e-267
Capillary aerocytes	ENSG00000166278	C2	1.00128e-228	-0.365662	0.037	0.264	2.48887e-224
Capillary aerocytes	ENSG00000120885	CLU	1.00824e-172	-1.21221	0.098	0.294	2.50618e-168
Capillary aerocytes	ENSG00000125730	C3	1.64869e-125	-0.420862	0.01	0.135	4.09814e-121
Capillary aerocytes	ENSG00000000971	CFH	1.10014e-106	-0.320014	0.002	0.105	2.73463e-102
Capillary aerocytes	ENSG00000123838	C4BPA	7.37706e-106	-0.431313	0.001	0.102	1.83372e-101
Capillary aerocytes	ENSG00000126759	CFP	1.31143e-99	-0.216003	0.008	0.109	3.25982e-95
Capillary aerocytes	ENSG00000125810	CD93	3.30729e-99	-0.610414	0.067	0.191	8.22093e-95
Capillary aerocytes	ENSG00000159403	C1R	2.92989e-57	-0.429532	0.056	0.142	7.28282e-53
Capillary aerocytes	ENSG00000117335	CD46	4.05978e-42	0.394801	0.437	0.447	1.00914e-37
Capillary aerocytes	ENSG00000142748	FCN3	7.76311e-16	-1.0817	0.333	0.249	1.92968e-11
Capillary cells	ENSG00000142748	FCN3	0	2.93093	0.967	0.156	0
Capillary cells	ENSG00000125810	CD93	0	1.51574	0.673	0.115	0
Capillary cells	ENSG00000085063	CD59	0	1.10935	0.918	0.716	0
Capillary cells	ENSG00000166278	C2	0	-0.357893	0.032	0.277	0
Capillary cells	ENSG00000171860	C3AR1	0	-0.441277	0.005	0.267	0
Capillary cells	ENSG00000197405	C5AR1	0	-0.503222	0.012	0.29	0
Capillary cells	ENSG00000196352	CD55	0	-0.739516	0.129	0.536	0
Capillary cells	ENSG00000160255	ITGB2	0	-1.13704	0.021	0.449	0
Capillary cells	ENSG00000120885	CLU	0	-1.14336	0.093	0.306	0
Capillary cells	ENSG00000155659	VSIG4	0	-1.24417	0.038	0.328	0
Capillary cells	ENSG00000197766	CFD	0	-1.77807	0.051	0.444	0
Capillary cells	ENSG00000159189	C1QC	0	-1.96849	0.075	0.394	0
Capillary cells	ENSG00000173372	C1QA	0	-2.35419	0.168	0.525	0
Capillary cells	ENSG00000173369	C1QB	0	-2.37531	0.168	0.515	0
Capillary cells	ENSG00000125730	C3	2.50055e-243	-0.454088	0.005	0.142	6.21562e-239
Capillary cells	ENSG00000149131	SERPING1	6.14346e-221	-0.547197	0.367	0.571	1.52708e-216
Capillary cells	ENSG00000000971	CFH	9.32289e-184	-0.325431	0.004	0.111	2.31739e-179
Capillary cells	ENSG00000123838	C4BPA	2.83387e-183	-0.444043	0.002	0.108	7.04416e-179
Capillary cells	ENSG00000182326	C1S	1.50195e-169	-0.55218	0.004	0.104	3.73339e-165
Capillary cells	ENSG00000159403	C1R	3.61328e-149	-0.468449	0.038	0.15	8.98152e-145
Capillary cells	ENSG00000179218	CALR	1.85541e-35	0.300531	0.576	0.693	4.61198e-31
Capillary intermediate 1 cells	ENSG00000142748	FCN3	0	1.06416	0.984	0.247	0
Capillary intermediate 1 cells	ENSG00000125810	CD93	0	0.71786	0.834	0.176	0
Capillary intermediate 1 cells	ENSG00000085063	CD59	1.46382e-150	0.619664	0.997	0.738	3.63861e-146
Capillary intermediate 1 cells	ENSG00000160255	ITGB2	4.49942e-73	-1.09026	0.041	0.401	1.11842e-68
Capillary intermediate 1 cells	ENSG00000197766	CFD	8.7049e-53	-1.68513	0.124	0.399	2.16378e-48
Capillary intermediate 1 cells	ENSG00000117335	CD46	8.90958e-39	0.267462	0.666	0.444	2.21465e-34
Capillary intermediate 1 cells	ENSG00000171860	C3AR1	4.52809e-38	-0.393525	0.016	0.238	1.12555e-33
Capillary intermediate 1 cells	ENSG00000197405	C5AR1	4.00049e-37	-0.454125	0.035	0.259	9.94402e-33
Capillary intermediate 1 cells	ENSG00000159189	C1QC	3.7591e-33	-1.95271	0.167	0.357	9.34399e-29
Capillary intermediate 1 cells	ENSG00000196352	CD55	1.68938e-31	-0.700909	0.312	0.489	4.19929e-27
Capillary intermediate 1 cells	ENSG00000173369	C1QB	5.4085e-31	-2.39517	0.342	0.475	1.34439e-26
Capillary intermediate 1 cells	ENSG00000155659	VSIG4	6.6333e-31	-1.14848	0.104	0.295	1.64884e-26
Capillary intermediate 1 cells	ENSG00000173372	C1QA	1.15738e-30	-2.32832	0.358	0.483	2.87689e-26
Capillary intermediate 1 cells	ENSG00000166278	C2	1.03615e-20	-0.324361	0.089	0.249	2.57556e-16
Capillary intermediate 1 cells	ENSG00000125730	C3	2.55974e-15	-0.394394	0.022	0.127	6.36276e-11
Capillary intermediate 1 cells	ENSG00000120885	CLU	2.09273e-12	-1.14486	0.178	0.281	5.20191e-08
Capillary intermediate 1 cells	ENSG00000159403	C1R	0.00658096	-0.431997	0.105	0.137	1
Capillary intermediate 2 cells	ENSG00000142748	FCN3	5.81122e-244	1.43804	0.875	0.25	1.44449e-239
Capillary intermediate 2 cells	ENSG00000196352	CD55	4.70472e-64	-0.828828	0.05	0.49	1.16945e-59
Capillary intermediate 2 cells	ENSG00000160255	ITGB2	5.93089e-62	-1.11817	0.004	0.4	1.47424e-57
Capillary intermediate 2 cells	ENSG00000173372	C1QA	3.82731e-61	-2.39638	0.078	0.485	9.51353e-57
Capillary intermediate 2 cells	ENSG00000085063	CD59	4.00064e-50	0.672344	0.793	0.74	9.9444e-46
Capillary intermediate 2 cells	ENSG00000197766	CFD	9.8972e-49	-1.55152	0.05	0.399	2.46015e-44
Capillary intermediate 2 cells	ENSG00000173369	C1QB	3.57992e-47	-2.21618	0.125	0.476	8.89861e-43
Capillary intermediate 2 cells	ENSG00000159189	C1QC	4.15048e-42	-1.87159	0.052	0.357	1.03169e-37
Capillary intermediate 2 cells	ENSG00000197405	C5AR1	7.76987e-34	-0.455599	0.006	0.258	1.93136e-29
Capillary intermediate 2 cells	ENSG00000155659	VSIG4	1.34135e-32	-1.07778	0.039	0.295	3.33419e-28
Capillary intermediate 2 cells	ENSG00000171860	C3AR1	1.91731e-32	-0.418751	0	0.237	4.76586e-28
Capillary intermediate 2 cells	ENSG00000125810	CD93	5.9096e-31	0.801654	0.36	0.181	1.46895e-26
Capillary intermediate 2 cells	ENSG00000120885	CLU	2.54823e-30	-1.29337	0.037	0.282	6.33413e-26
Capillary intermediate 2 cells	ENSG00000166278	C2	1.35552e-26	-0.298178	0.026	0.249	3.36941e-22
Capillary intermediate 2 cells	ENSG00000149131	SERPING1	6.52829e-19	-0.386434	0.272	0.549	1.62274e-14
Capillary intermediate 2 cells	ENSG00000125730	C3	1.02274e-15	-0.42095	0.002	0.127	2.54224e-11
Capillary intermediate 2 cells	ENSG00000159403	C1R	1.43182e-13	-0.460866	0.017	0.137	3.55908e-09
Capillary intermediate 2 cells	ENSG00000179218	CALR	0.00504888	0.465934	0.496	0.68	1
Bronchial vessels 1	ENSG00000112936	C7	3.02247e-218	0.935392	0.356	0.044	7.51295e-214
Bronchial vessels 1	ENSG00000205403	CFI	6.84468e-200	0.669305	0.431	0.071	1.70138e-195
Bronchial vessels 1	ENSG00000125810	CD93	6.8839e-182	0.782146	0.725	0.178	1.71113e-177
Bronchial vessels 1	ENSG00000085063	CD59	8.69397e-107	0.749042	0.956	0.739	2.16106e-102
Bronchial vessels 1	ENSG00000120885	CLU	6.03511e-96	1.48374	0.629	0.277	1.50015e-91
Bronchial vessels 1	ENSG00000160255	ITGB2	5.74188e-53	-1.06801	0.04	0.4	1.42726e-48
Bronchial vessels 1	ENSG00000197766	CFD	5.24703e-49	-1.78306	0.066	0.399	1.30425e-44
Bronchial vessels 1	ENSG00000171860	C3AR1	2.36525e-27	-0.375916	0.018	0.237	5.87929e-23
Bronchial vessels 1	ENSG00000166278	C2	2.75416e-27	-0.409557	0.026	0.249	6.846e-23
Bronchial vessels 1	ENSG00000197405	C5AR1	3.10477e-27	-0.446892	0.035	0.258	7.71753e-23
Bronchial vessels 1	ENSG00000155659	VSIG4	1.38601e-25	-1.13906	0.084	0.294	3.4452e-21
Bronchial vessels 1	ENSG00000173372	C1QA	1.07027e-23	-2.23903	0.325	0.483	2.66037e-19
Bronchial vessels 1	ENSG00000159189	C1QC	1.56869e-23	-1.83289	0.167	0.356	3.8993e-19
Bronchial vessels 1	ENSG00000173369	C1QB	7.32708e-21	-2.19974	0.327	0.474	1.82129e-16
Bronchial vessels 1	ENSG00000125730	C3	7.96119e-13	-0.409548	0.015	0.126	1.97891e-08
Bronchial vessels 1	ENSG00000108561	C1QBP	4.56647e-09	0.249003	0.549	0.468	0.000113509
Bronchial vessels 1	ENSG00000149131	SERPING1	0.00199305	-0.479827	0.591	0.546	1
Bronchial vessels 1	ENSG00000159403	C1R	0.00569473	-0.204822	0.187	0.136	1
Bronchial vessels 2	ENSG00000125810	CD93	2.98626e-81	0.943329	0.655	0.181	7.42295e-77
Bronchial vessels 2	ENSG00000085063	CD59	7.63482e-72	1.00836	0.966	0.739	1.89779e-67
Bronchial vessels 2	ENSG00000160255	ITGB2	5.48927e-28	-1.03154	0.034	0.399	1.36447e-23
Bronchial vessels 2	ENSG00000197766	CFD	2.90264e-25	-1.67131	0.064	0.398	7.21508e-21
Bronchial vessels 2	ENSG00000155659	VSIG4	2.4015e-17	-1.15131	0.043	0.294	5.9694e-13
Bronchial vessels 2	ENSG00000173372	C1QA	4.49991e-17	-2.07154	0.234	0.482	1.11854e-12
Bronchial vessels 2	ENSG00000197405	C5AR1	1.81348e-16	-0.448394	0.017	0.257	4.50778e-12
Bronchial vessels 2	ENSG00000159189	C1QC	6.37892e-16	-1.71108	0.119	0.356	1.58561e-11
Bronchial vessels 2	ENSG00000171860	C3AR1	7.45443e-16	-0.381111	0.009	0.236	1.85295e-11
Bronchial vessels 2	ENSG00000173369	C1QB	2.36726e-15	-2.11574	0.247	0.474	5.88429e-11
Bronchial vessels 2	ENSG00000166278	C2	1.46931e-13	-0.355835	0.034	0.248	3.65225e-09
Bronchial vessels 2	ENSG00000205403	CFI	6.78248e-09	0.282051	0.166	0.073	0.000168592
Bronchial vessels 2	ENSG00000196352	CD55	8.35197e-09	-0.295858	0.255	0.488	0.000207605
Bronchial vessels 2	ENSG00000125730	C3	4.51933e-07	-0.393539	0.017	0.126	0.0112337
Bronchial vessels 2	ENSG00000149131	SERPING1	7.56278e-07	-0.477515	0.4	0.547	0.0187988
Bronchial vessels 2	ENSG00000126759	CFP	6.76983e-06	-0.202832	0.013	0.102	0.168278
Lymphatic endothelial cells	ENSG00000205403	CFI	2.8998e-230	0.745042	0.45	0.07	7.20804e-226
Lymphatic endothelial cells	ENSG00000120885	CLU	2.42996e-229	1.61481	0.848	0.276	6.04015e-225
Lymphatic endothelial cells	ENSG00000085063	CD59	9.48654e-174	1.04755	0.983	0.738	2.35807e-169
Lymphatic endothelial cells	ENSG00000160255	ITGB2	4.89804e-57	-1.07664	0.026	0.4	1.21751e-52
Lymphatic endothelial cells	ENSG00000197766	CFD	7.85502e-42	-1.66342	0.105	0.399	1.95252e-37
Lymphatic endothelial cells	ENSG00000171860	C3AR1	3.77524e-32	-0.416593	0.002	0.237	9.38411e-28
Lymphatic endothelial cells	ENSG00000197405	C5AR1	5.62905e-32	-0.479734	0.017	0.258	1.39921e-27
Lymphatic endothelial cells	ENSG00000166278	C2	4.52939e-30	-0.421189	0.017	0.249	1.12587e-25
Lymphatic endothelial cells	ENSG00000159189	C1QC	7.35195e-30	-1.90127	0.128	0.357	1.82747e-25
Lymphatic endothelial cells	ENSG00000155659	VSIG4	9.64603e-28	-1.15998	0.075	0.294	2.39771e-23
Lymphatic endothelial cells	ENSG00000173372	C1QA	3.17157e-23	-2.17904	0.323	0.483	7.88358e-19
Lymphatic endothelial cells	ENSG00000108561	C1QBP	9.68851e-23	0.402069	0.602	0.468	2.40827e-18
Lymphatic endothelial cells	ENSG00000173369	C1QB	1.47131e-20	-2.20901	0.332	0.474	3.65723e-16
Lymphatic endothelial cells	ENSG00000142748	FCN3	5.886e-13	-1.87645	0.124	0.256	1.46308e-08
Lymphatic endothelial cells	ENSG00000126759	CFP	9.38721e-13	-0.225209	0.002	0.103	2.33338e-08
Lymphatic endothelial cells	ENSG00000117335	CD46	5.13481e-12	-0.248714	0.263	0.447	1.27636e-07
Lymphatic endothelial cells	ENSG00000125730	C3	1.40551e-09	-0.369261	0.034	0.126	3.49368e-05
Lymphatic endothelial cells	ENSG00000179218	CALR	1.86859e-08	0.233124	0.728	0.678	0.000464475
Vascular smooth muscle cells	ENSG00000182326	C1S	0	1.37155	0.691	0.087	0
Vascular smooth muscle cells	ENSG00000159403	C1R	1.68486e-234	1.12704	0.623	0.132	4.18805e-230
Vascular smooth muscle cells	ENSG00000000971	CFH	3.06126e-131	0.82529	0.416	0.095	7.60936e-127
Vascular smooth muscle cells	ENSG00000149131	SERPING1	1.2793e-107	0.860538	0.889	0.544	3.17995e-103
Vascular smooth muscle cells	ENSG00000127241	MASP1	4.22525e-69	0.245861	0.1	0.011	1.05027e-64
Vascular smooth muscle cells	ENSG00000160255	ITGB2	5.27449e-56	-1.06092	0.03	0.4	1.31108e-51
Vascular smooth muscle cells	ENSG00000196352	CD55	1.90069e-55	-0.881703	0.107	0.49	4.72454e-51
Vascular smooth muscle cells	ENSG00000197405	C5AR1	5.99498e-32	-0.444006	0.015	0.258	1.49017e-27
Vascular smooth muscle cells	ENSG00000142748	FCN3	3.83284e-31	-2.32328	0.021	0.256	9.52729e-27
Vascular smooth muscle cells	ENSG00000171860	C3AR1	5.79181e-29	-0.392072	0.015	0.237	1.43967e-24
Vascular smooth muscle cells	ENSG00000159189	C1QC	7.51649e-25	-1.7114	0.154	0.357	1.86837e-20
Vascular smooth muscle cells	ENSG00000166278	C2	2.18477e-23	-0.34714	0.045	0.249	5.43067e-19
Vascular smooth muscle cells	ENSG00000155659	VSIG4	1.30509e-22	-1.04898	0.102	0.294	3.24407e-18
Vascular smooth muscle cells	ENSG00000125810	CD93	1.39393e-21	-0.767811	0.013	0.184	3.4649e-17
Vascular smooth muscle cells	ENSG00000197766	CFD	1.09546e-18	-1.00961	0.228	0.398	2.72298e-14
Vascular smooth muscle cells	ENSG00000109072	VTN	9.0108e-15	0.333121	0.13	0.054	2.23981e-10
Vascular smooth muscle cells	ENSG00000126759	CFP	8.50404e-13	-0.222894	0.002	0.103	2.11385e-08
Vascular smooth muscle cells	ENSG00000125730	C3	8.02757e-12	-0.370174	0.021	0.126	1.99541e-07
Vascular smooth muscle cells	ENSG00000173372	C1QA	7.43257e-06	-1.78402	0.467	0.482	0.184751
Vascular smooth muscle cells	ENSG00000173369	C1QB	2.29619e-05	-1.79325	0.458	0.473	0.570763
Airway smooth muscle cells	ENSG00000160255	ITGB2	4.15308e-80	-1.06831	0.038	0.401	1.03233e-75
Airway smooth muscle cells	ENSG00000182326	C1S	2.51846e-77	0.294303	0.296	0.089	6.26014e-73
Airway smooth muscle cells	ENSG00000196352	CD55	8.48015e-74	-0.883574	0.141	0.491	2.10791e-69
Airway smooth muscle cells	ENSG00000159403	C1R	1.67907e-71	0.371574	0.364	0.134	4.17366e-67
Airway smooth muscle cells	ENSG00000149131	SERPING1	5.50445e-58	0.362489	0.837	0.543	1.36824e-53
Airway smooth muscle cells	ENSG00000171860	C3AR1	2.64141e-43	-0.397454	0.012	0.238	6.56576e-39
Airway smooth muscle cells	ENSG00000197405	C5AR1	3.3512e-43	-0.445687	0.025	0.259	8.33008e-39
Airway smooth muscle cells	ENSG00000166278	C2	4.25434e-43	-0.427863	0.02	0.25	1.0575e-38
Airway smooth muscle cells	ENSG00000197766	CFD	5.66411e-40	-1.50633	0.189	0.399	1.40793e-35
Airway smooth muscle cells	ENSG00000155659	VSIG4	1.73221e-39	-1.14327	0.078	0.295	4.30575e-35
Airway smooth muscle cells	ENSG00000142748	FCN3	7.08704e-38	-2.1444	0.045	0.257	1.76162e-33
Airway smooth muscle cells	ENSG00000125810	CD93	1.96823e-29	-0.757291	0.019	0.184	4.89244e-25
Airway smooth muscle cells	ENSG00000159189	C1QC	3.79254e-28	-1.71357	0.196	0.357	9.42711e-24
Airway smooth muscle cells	ENSG00000126759	CFP	5.20218e-19	-0.232158	0	0.103	1.29311e-14
Airway smooth muscle cells	ENSG00000125730	C3	1.04796e-15	-0.384369	0.026	0.127	2.60493e-11
Airway smooth muscle cells	ENSG00000173369	C1QB	5.81073e-14	-2.00079	0.426	0.474	1.44437e-09
Airway smooth muscle cells	ENSG00000173372	C1QA	6.00604e-14	-1.96013	0.437	0.482	1.49292e-09
Alveolar fibroblasts	ENSG00000197766	CFD	0	2.42078	0.983	0.384	0
Alveolar fibroblasts	ENSG00000182326	C1S	0	2.28644	0.856	0.075	0
Alveolar fibroblasts	ENSG00000159403	C1R	0	1.9849	0.819	0.121	0
Alveolar fibroblasts	ENSG00000112936	C7	0	1.54797	0.633	0.033	0
Alveolar fibroblasts	ENSG00000149131	SERPING1	0	1.38283	0.938	0.538	0
Alveolar fibroblasts	ENSG00000000971	CFH	0	1.21884	0.488	0.089	0
Alveolar fibroblasts	ENSG00000160255	ITGB2	1.08977e-147	-1.04177	0.035	0.405	2.70885e-143
Alveolar fibroblasts	ENSG00000196352	CD55	2.03511e-94	-0.62158	0.167	0.494	5.05867e-90
Alveolar fibroblasts	ENSG00000142748	FCN3	3.0477e-87	-2.35734	0.016	0.26	7.57567e-83
Alveolar fibroblasts	ENSG00000197405	C5AR1	1.46233e-81	-0.436577	0.021	0.262	3.6349e-77
Alveolar fibroblasts	ENSG00000171860	C3AR1	5.58388e-79	-0.370554	0.012	0.24	1.38798e-74
Alveolar fibroblasts	ENSG00000125730	C3	6.8929e-69	0.557593	0.273	0.122	1.71337e-64
Alveolar fibroblasts	ENSG00000155659	VSIG4	6.86486e-64	-0.992784	0.089	0.297	1.7064e-59
Alveolar fibroblasts	ENSG00000125810	CD93	8.49327e-63	-0.798954	0.004	0.186	2.11117e-58
Alveolar fibroblasts	ENSG00000166278	C2	5.54254e-44	-0.232698	0.072	0.251	1.37771e-39
Alveolar fibroblasts	ENSG00000159189	C1QC	3.05661e-43	-1.52667	0.208	0.358	7.59781e-39
Alveolar fibroblasts	ENSG00000205403	CFI	1.84857e-40	0.36604	0.161	0.071	4.595e-36
Alveolar fibroblasts	ENSG00000126759	CFP	1.87914e-33	-0.229649	0.002	0.104	4.67099e-29
Alveolar fibroblasts	ENSG00000173372	C1QA	8.9661e-13	-1.66508	0.444	0.482	2.2287e-08
Alveolar fibroblasts	ENSG00000173369	C1QB	4.7899e-12	-1.68288	0.436	0.474	1.19063e-07
Alveolar fibroblasts	ENSG00000085063	CD59	3.07372e-07	-0.366915	0.667	0.742	0.00764035
Adventitial fibroblasts	ENSG00000197766	CFD	0	3.16978	0.946	0.392	0
Adventitial fibroblasts	ENSG00000159403	C1R	0	2.62935	0.957	0.129	0
Adventitial fibroblasts	ENSG00000182326	C1S	0	2.5602	0.964	0.084	0
Adventitial fibroblasts	ENSG00000112936	C7	0	2.30018	0.732	0.04	0
Adventitial fibroblasts	ENSG00000125730	C3	0	2.12852	0.806	0.119	0
Adventitial fibroblasts	ENSG00000000971	CFH	0	1.50977	0.767	0.091	0
Adventitial fibroblasts	ENSG00000149131	SERPING1	1.10439e-272	1.35967	0.973	0.543	2.74518e-268
Adventitial fibroblasts	ENSG00000120885	CLU	7.40694e-263	1.53092	0.842	0.275	1.84114e-258
Adventitial fibroblasts	ENSG00000205403	CFI	1.06316e-138	0.615864	0.339	0.071	2.64269e-134
Adventitial fibroblasts	ENSG00000243649	CFB	2.31575e-84	0.560035	0.343	0.102	5.75626e-80
Adventitial fibroblasts	ENSG00000160255	ITGB2	1.50021e-64	-1.07425	0.039	0.4	3.72906e-60
Adventitial fibroblasts	ENSG00000142748	FCN3	3.7909e-40	-2.38426	0.009	0.257	9.42303e-36
Adventitial fibroblasts	ENSG00000197405	C5AR1	5.83442e-33	-0.446634	0.034	0.259	1.45026e-28
Adventitial fibroblasts	ENSG00000155659	VSIG4	4.29118e-32	-1.16377	0.079	0.295	1.06666e-27
Adventitial fibroblasts	ENSG00000171860	C3AR1	1.05109e-31	-0.375608	0.023	0.237	2.61269e-27
Adventitial fibroblasts	ENSG00000125810	CD93	2.78853e-28	-0.806013	0.002	0.184	6.93145e-24
Adventitial fibroblasts	ENSG00000126759	CFP	4.559e-15	-0.229951	0.002	0.103	1.13323e-10
Adventitial fibroblasts	ENSG00000159189	C1QC	6.50389e-14	-1.68793	0.266	0.356	1.61667e-09
Adventitial fibroblasts	ENSG00000173369	C1QB	8.93977e-09	-2.04283	0.465	0.473	0.000222216
Adventitial fibroblasts	ENSG00000173372	C1QA	9.82874e-06	-1.94395	0.519	0.481	0.244313
Adventitial fibroblasts	ENSG00000196352	CD55	0.00128239	0.457461	0.506	0.487	1
Lipofibroblasts	ENSG00000112936	C7	1.7718e-151	2.76698	0.943	0.046	4.40416e-147
Lipofibroblasts	ENSG00000182326	C1S	2.36206e-83	2.49158	0.971	0.091	5.87137e-79
Lipofibroblasts	ENSG00000125730	C3	4.88964e-70	2.99083	1	0.125	1.21542e-65
Lipofibroblasts	ENSG00000159403	C1R	2.19534e-58	2.31507	0.971	0.136	5.45695e-54
Lipofibroblasts	ENSG00000205403	CFI	2.93959e-56	1.20758	0.743	0.073	7.30694e-52
Lipofibroblasts	ENSG00000000971	CFH	2.90724e-34	1.15461	0.686	0.097	7.22652e-30
Lipofibroblasts	ENSG00000166278	C2	1.12165e-12	0.661924	0.743	0.247	2.78809e-08
Lipofibroblasts	ENSG00000149131	SERPING1	1.44699e-11	0.78067	0.943	0.546	3.59677e-07
Lipofibroblasts	ENSG00000243649	CFB	2.06013e-10	0.347806	0.429	0.104	5.12087e-06
Lipofibroblasts	ENSG00000160255	ITGB2	4.09084e-06	-1.145	0	0.397	0.101686
Lipofibroblasts	ENSG00000085063	CD59	6.28371e-06	-1.18372	0.657	0.74	0.156194
Lipofibroblasts	ENSG00000120885	CLU	3.95652e-05	-0.271267	0.657	0.28	0.983471
Lipofibroblasts	ENSG00000117335	CD46	0.000138657	-0.589008	0.114	0.446	1
Lipofibroblasts	ENSG00000196352	CD55	0.000363549	-0.718646	0.2	0.487	1
Lipofibroblasts	ENSG00000197405	C5AR1	0.000613832	-0.50428	0	0.257	1
Lipofibroblasts	ENSG00000142748	FCN3	0.000650221	-2.39099	0	0.255	1
Lipofibroblasts	ENSG00000108561	C1QBP	0.00204167	0.207393	0.743	0.469	1
Lipofibroblasts	ENSG00000125810	CD93	0.00550306	-0.803505	0	0.182	1
Myofibroblasts	ENSG00000000971	CFH	0	2.44187	0.927	0.094	0
Myofibroblasts	ENSG00000182326	C1S	0	1.69554	0.847	0.089	0
Myofibroblasts	ENSG00000120885	CLU	9.2277e-203	3.35609	0.952	0.277	2.29373e-198
Myofibroblasts	ENSG00000159403	C1R	2.06783e-201	1.33624	0.758	0.134	5.14e-197
Myofibroblasts	ENSG00000127241	MASP1	1.7746e-87	0.354109	0.149	0.011	4.41113e-83
Myofibroblasts	ENSG00000149131	SERPING1	2.63891e-34	0.573693	0.863	0.545	6.55954e-30
Myofibroblasts	ENSG00000160255	ITGB2	5.12611e-26	-0.967515	0.06	0.399	1.2742e-21
Myofibroblasts	ENSG00000196352	CD55	1.28755e-21	-0.731497	0.169	0.488	3.20045e-17
Myofibroblasts	ENSG00000142748	FCN3	7.3526e-18	-2.364	0.016	0.256	1.82764e-13
Myofibroblasts	ENSG00000197405	C5AR1	5.96463e-17	-0.453552	0.02	0.257	1.48263e-12
Myofibroblasts	ENSG00000171860	C3AR1	2.42045e-16	-0.392118	0.012	0.236	6.01651e-12
Myofibroblasts	ENSG00000125810	CD93	1.33724e-13	-0.80544	0	0.183	3.32397e-09
Myofibroblasts	ENSG00000155659	VSIG4	2.63366e-13	-1.09276	0.097	0.294	6.54648e-09
Myofibroblasts	ENSG00000166278	C2	3.82895e-13	-0.340445	0.044	0.248	9.51762e-09
Myofibroblasts	ENSG00000126759	CFP	1.10054e-07	-0.230639	0	0.102	0.00273561
Myofibroblasts	ENSG00000159189	C1QC	4.41679e-06	-1.56245	0.274	0.355	0.109788
Myofibroblasts	ENSG00000197766	CFD	2.50484e-05	-0.8215	0.315	0.397	0.622629
Myofibroblasts	ENSG00000173369	C1QB	0.00091502	-1.88785	0.456	0.473	1
Fibromyocytes	ENSG00000127241	MASP1	5.8521e-168	0.684466	0.316	0.012	1.45466e-163
Fibromyocytes	ENSG00000182326	C1S	4.47611e-145	1.39561	0.827	0.091	1.11263e-140
Fibromyocytes	ENSG00000120885	CLU	1.15185e-100	3.46072	1	0.279	2.86314e-96
Fibromyocytes	ENSG00000000971	CFH	6.84165e-97	1.35186	0.694	0.097	1.70063e-92
Fibromyocytes	ENSG00000159403	C1R	2.43378e-71	1.19291	0.724	0.135	6.04965e-67
Fibromyocytes	ENSG00000160255	ITGB2	2.47866e-12	-1.04479	0.041	0.398	6.16119e-08
Fibromyocytes	ENSG00000149131	SERPING1	2.712e-11	0.425822	0.857	0.546	6.74123e-07
Fibromyocytes	ENSG00000142748	FCN3	1.13934e-08	-2.39193	0	0.255	0.000283205
Fibromyocytes	ENSG00000196352	CD55	3.02876e-08	-0.716	0.204	0.487	0.000752859
Fibromyocytes	ENSG00000197405	C5AR1	4.02749e-08	-0.479141	0.01	0.257	0.00100111
Fibromyocytes	ENSG00000171860	C3AR1	2.58165e-07	-0.369804	0.01	0.236	0.0064172
Fibromyocytes	ENSG00000155659	VSIG4	5.56059e-07	-1.12715	0.071	0.293	0.013822
Fibromyocytes	ENSG00000125810	CD93	3.35881e-06	-0.804076	0	0.183	0.08349
Fibromyocytes	ENSG00000166278	C2	1.12164e-05	-0.340022	0.051	0.248	0.278807
Fibromyocytes	ENSG00000159189	C1QC	1.14949e-05	-1.84373	0.184	0.355	0.285728
Fibromyocytes	ENSG00000108561	C1QBP	0.000168386	0.225627	0.592	0.469	1
Fibromyocytes	ENSG00000197766	CFD	0.000266275	-1.25395	0.265	0.397	1
Fibromyocytes	ENSG00000126759	CFP	0.000857912	-0.230132	0	0.102	1
Pericytes	ENSG00000149131	SERPING1	0	1.2841	0.937	0.536	0
Pericytes	ENSG00000159403	C1R	0	0.926924	0.456	0.128	0
Pericytes	ENSG00000182326	C1S	0	0.709362	0.373	0.084	0
Pericytes	ENSG00000127241	MASP1	0	0.648296	0.186	0.007	0
Pericytes	ENSG00000000971	CFH	5.70238e-205	0.668224	0.306	0.092	1.41744e-200
Pericytes	ENSG00000196352	CD55	5.55641e-196	-0.866556	0.081	0.498	1.38116e-191
Pericytes	ENSG00000160255	ITGB2	2.93136e-191	-1.04824	0.025	0.407	7.28649e-187
Pericytes	ENSG00000085063	CD59	8.19906e-126	0.313211	0.871	0.737	2.03804e-121
Pericytes	ENSG00000197766	CFD	1.34954e-116	-1.40212	0.124	0.404	3.35456e-112
Pericytes	ENSG00000120885	CLU	5.25605e-111	-1.40414	0.029	0.287	1.3065e-106
Pericytes	ENSG00000197405	C5AR1	3.02022e-102	-0.434969	0.019	0.263	7.50737e-98
Pericytes	ENSG00000142748	FCN3	1.53846e-100	-2.30806	0.026	0.261	3.82416e-96
Pericytes	ENSG00000171860	C3AR1	2.59913e-100	-0.389074	0.009	0.242	6.46066e-96
Pericytes	ENSG00000155659	VSIG4	1.98749e-96	-1.0822	0.062	0.299	4.94031e-92
Pericytes	ENSG00000166278	C2	2.43027e-94	-0.369162	0.022	0.254	6.04091e-90
Pericytes	ENSG00000159189	C1QC	4.53458e-84	-1.66429	0.145	0.361	1.12716e-79
Pericytes	ENSG00000125810	CD93	6.50508e-76	-0.789212	0.006	0.187	1.61697e-71
Pericytes	ENSG00000179218	CALR	7.72039e-74	0.440501	0.702	0.678	1.91906e-69
Pericytes	ENSG00000173372	C1QA	1.56712e-51	-1.84663	0.326	0.486	3.8954e-47
Pericytes	ENSG00000173369	C1QB	1.67725e-49	-1.89694	0.321	0.477	4.16913e-45
Pericytes	ENSG00000125730	C3	1.37664e-45	-0.39648	0.009	0.129	3.42192e-41
Pericytes	ENSG00000126759	CFP	1.46763e-42	-0.235345	0	0.105	3.6481e-38
Mesothelial cells	ENSG00000205403	CFI	5.21486e-79	1.30832	0.966	0.073	1.29626e-74
Mesothelial cells	ENSG00000243649	CFB	1.91065e-66	2.60089	1	0.103	4.7493e-62
Mesothelial cells	ENSG00000182326	C1S	1.88671e-64	1.85781	0.966	0.091	4.68978e-60
Mesothelial cells	ENSG00000125730	C3	7.10162e-53	2.8382	0.966	0.125	1.76525e-48
Mesothelial cells	ENSG00000000971	CFH	3.09639e-46	1.29692	0.862	0.097	7.69671e-42
Mesothelial cells	ENSG00000159403	C1R	3.04611e-44	1.70715	0.966	0.136	7.57172e-40
Mesothelial cells	ENSG00000109072	VTN	7.22178e-26	0.549044	0.483	0.055	1.79512e-21
Mesothelial cells	ENSG00000120885	CLU	4.94536e-11	0.727454	0.897	0.28	1.22927e-06
Mesothelial cells	ENSG00000149131	SERPING1	7.57268e-09	0.829483	0.931	0.546	0.000188234
Mesothelial cells	ENSG00000166278	C2	6.21858e-08	0.466837	0.69	0.247	0.00154575
Mesothelial cells	ENSG00000160255	ITGB2	0.00142707	-1.01665	0.138	0.397	1
Mesothelial cells	ENSG00000142748	FCN3	0.0019118	-2.3909	0	0.255	1
Mesothelial cells	ENSG00000085063	CD59	0.00798763	-0.806317	0.862	0.74	1
Platelets/Megakaryocytes	ENSG00000243649	CFB	5.35729e-06	0.221998	0.545	0.104	0.133166
Platelets/Megakaryocytes	ENSG00000120885	CLU	3.34789e-05	0.275478	0.909	0.28	0.832185
Platelets/Megakaryocytes	ENSG00000126759	CFP	0.000223011	0.59874	0.455	0.102	1
Platelets/Megakaryocytes	ENSG00000159189	C1QC	0.000382664	0.716331	0.909	0.355	1
Platelets/Megakaryocytes	ENSG00000197405	C5AR1	0.000621967	0.207178	0.818	0.256	1
Platelets/Megakaryocytes	ENSG00000155659	VSIG4	0.00132159	0.70901	0.727	0.293	1
Platelets/Megakaryocytes	ENSG00000173372	C1QA	0.00222988	0.983293	0.818	0.481	1
Platelets/Megakaryocytes	ENSG00000173369	C1QB	0.00273855	0.921098	0.818	0.473	1
Macrophages	ENSG00000173369	C1QB	0	3.13035	0.988	0.309	0
Macrophages	ENSG00000173372	C1QA	0	3.09156	0.991	0.319	0
Macrophages	ENSG00000159189	C1QC	0	2.7663	0.981	0.156	0
Macrophages	ENSG00000155659	VSIG4	0	2.16941	0.959	0.081	0
Macrophages	ENSG00000197405	C5AR1	0	0.825551	0.85	0.068	0
Macrophages	ENSG00000197766	CFD	0	0.762183	0.963	0.216	0
Macrophages	ENSG00000149131	SERPING1	0	0.752428	0.928	0.425	0
Macrophages	ENSG00000171860	C3AR1	0	0.72959	0.773	0.064	0
Macrophages	ENSG00000166278	C2	0	0.558883	0.622	0.129	0
Macrophages	ENSG00000021852	C8B	0	0.276885	0.294	0.006	0
Macrophages	ENSG00000140678	ITGAX	0	0.215898	0.382	0.035	0
Macrophages	ENSG00000169896	ITGAM	0	0.214321	0.394	0.045	0
Macrophages	ENSG00000123838	C4BPA	0	-0.498155	0.016	0.12	0
Macrophages	ENSG00000159403	C1R	0	-0.676874	0.039	0.167	0
Macrophages	ENSG00000125810	CD93	0	-0.920454	0.054	0.223	0
Macrophages	ENSG00000120885	CLU	0	-1.65809	0.104	0.336	0
Macrophages	ENSG00000142748	FCN3	0	-2.56158	0.11	0.301	0
Macrophages	ENSG00000000971	CFH	2.71994e-268	-0.369234	0.025	0.121	6.76095e-264
Macrophages	ENSG00000085063	CD59	2.19486e-236	-0.746952	0.906	0.687	5.45576e-232
Macrophages	ENSG00000125730	C3	7.40995e-164	-0.481366	0.067	0.144	1.84189e-159
Macrophages	ENSG00000182326	C1S	1.90451e-146	-0.609146	0.041	0.108	4.73404e-142
Proliferating macrophages	ENSG00000155659	VSIG4	2.27323e-140	1.1988	0.996	0.29	5.65056e-136
Proliferating macrophages	ENSG00000021852	C8B	1.89725e-127	0.338876	0.5	0.074	4.71598e-123
Proliferating macrophages	ENSG00000159189	C1QC	2.82167e-117	1.28018	1	0.353	7.01383e-113
Proliferating macrophages	ENSG00000173369	C1QB	1.51597e-111	1.44627	1	0.471	3.76825e-107
Proliferating macrophages	ENSG00000173372	C1QA	1.20095e-95	1.264	1	0.479	2.98521e-91
Proliferating macrophages	ENSG00000197766	CFD	3.1146e-66	0.302716	0.982	0.394	7.74197e-62
Proliferating macrophages	ENSG00000197405	C5AR1	1.56871e-63	0.2656	0.845	0.254	3.89935e-59
Proliferating macrophages	ENSG00000166278	C2	7.64908e-54	0.484473	0.704	0.246	1.90133e-49
Proliferating macrophages	ENSG00000149131	SERPING1	2.37394e-43	0.528052	0.982	0.545	5.90091e-39
Proliferating macrophages	ENSG00000120885	CLU	2.18974e-08	-1.39035	0.146	0.28	0.000544303
Proliferating macrophages	ENSG00000125810	CD93	8.01554e-07	-0.776645	0.066	0.183	0.0199242
Proliferating macrophages	ENSG00000142748	FCN3	3.80034e-06	-2.32063	0.155	0.255	0.0944649
Proliferating macrophages	ENSG00000085063	CD59	0.000358796	-0.223683	0.969	0.739	1
Proliferating macrophages	ENSG00000159403	C1R	0.00224624	-0.541005	0.075	0.136	1
Myeloid dendritic type 1 cells	ENSG00000126759	CFP	6.25314e-49	0.54064	0.485	0.101	1.55434e-44
Myeloid dendritic type 1 cells	ENSG00000160255	ITGB2	1.50866e-25	0.497691	0.831	0.396	3.75007e-21
Myeloid dendritic type 1 cells	ENSG00000149131	SERPING1	3.58538e-21	-1.42252	0.162	0.547	8.91219e-17
Myeloid dendritic type 1 cells	ENSG00000085063	CD59	1.97063e-15	-1.07161	0.669	0.74	4.89838e-11
Myeloid dendritic type 1 cells	ENSG00000140678	ITGAX	1.0823e-12	0.202041	0.315	0.119	2.69027e-08
Myeloid dendritic type 1 cells	ENSG00000166278	C2	8.05843e-08	-0.355025	0.038	0.248	0.00200308
Myeloid dendritic type 1 cells	ENSG00000120885	CLU	5.70083e-07	-1.4019	0.1	0.28	0.0141706
Myeloid dendritic type 1 cells	ENSG00000159403	C1R	6.28256e-06	-0.576552	0	0.137	0.156166
Myeloid dendritic type 1 cells	ENSG00000197766	CFD	1.07848e-05	-1.50364	0.292	0.397	0.268078
Myeloid dendritic type 1 cells	ENSG00000125730	C3	0.00012411	-0.419991	0.015	0.126	1
Myeloid dendritic type 1 cells	ENSG00000117335	CD46	0.000298326	-0.384903	0.323	0.446	1
Myeloid dendritic type 1 cells	ENSG00000125810	CD93	0.000311554	-0.383564	0.354	0.182	1
Myeloid dendritic type 1 cells	ENSG00000142748	FCN3	0.000440754	-2.22134	0.146	0.255	1
Myeloid dendritic type 1 cells	ENSG00000173372	C1QA	0.00273052	-1.93935	0.485	0.481	1
Myeloid dendritic type 1 cells	ENSG00000243649	CFB	0.00518498	-0.200438	0.031	0.104	1
Myeloid dendritic type 2 cells	ENSG00000126759	CFP	2.5617e-128	0.845722	0.559	0.1	6.36763e-124
Myeloid dendritic type 2 cells	ENSG00000160255	ITGB2	1.2381e-81	0.712441	0.936	0.395	3.07753e-77
Myeloid dendritic type 2 cells	ENSG00000085265	FCN1	7.12334e-69	0.523429	0.326	0.056	1.77065e-64
Myeloid dendritic type 2 cells	ENSG00000085063	CD59	2.65284e-48	-1.48691	0.504	0.741	6.59416e-44
Myeloid dendritic type 2 cells	ENSG00000140678	ITGAX	4.55963e-45	0.354919	0.398	0.118	1.13339e-40
Myeloid dendritic type 2 cells	ENSG00000149131	SERPING1	4.00166e-31	-1.35132	0.237	0.548	9.94691e-27
Myeloid dendritic type 2 cells	ENSG00000125810	CD93	4.46742e-10	-0.345323	0.394	0.182	1.11047e-05
Myeloid dendritic type 2 cells	ENSG00000166278	C2	8.11061e-10	-0.361347	0.081	0.248	2.01605e-05
Myeloid dendritic type 2 cells	ENSG00000159403	C1R	8.4997e-09	-0.573792	0.008	0.137	0.000211277
Myeloid dendritic type 2 cells	ENSG00000120885	CLU	1.13188e-07	-1.30889	0.153	0.28	0.00281351
Myeloid dendritic type 2 cells	ENSG00000142748	FCN3	4.32651e-06	-2.15624	0.148	0.255	0.107544
Myeloid dendritic type 2 cells	ENSG00000117335	CD46	7.70965e-05	-0.368137	0.373	0.446	1
Myeloid dendritic type 2 cells	ENSG00000173372	C1QA	0.000269982	-0.581115	0.712	0.481	1
Myeloid dendritic type 2 cells	ENSG00000125730	C3	0.00167558	-0.303951	0.059	0.126	1
Myeloid dendritic type 2 cells	ENSG00000173369	C1QB	0.00454846	-0.836355	0.695	0.472	1
IGSF21+ dendritic cells	ENSG00000159189	C1QC	2.55208e-156	1.41917	0.993	0.352	6.34371e-152
IGSF21+ dendritic cells	ENSG00000173372	C1QA	8.49769e-96	1.0882	0.993	0.479	2.11227e-91
IGSF21+ dendritic cells	ENSG00000171860	C3AR1	9.78064e-89	1.06709	0.651	0.234	2.43117e-84
IGSF21+ dendritic cells	ENSG00000197766	CFD	1.5165e-86	0.840579	0.899	0.394	3.76955e-82
IGSF21+ dendritic cells	ENSG00000173369	C1QB	1.69779e-78	0.760401	0.986	0.471	4.22019e-74
IGSF21+ dendritic cells	ENSG00000125810	CD93	1.31106e-52	0.604856	0.547	0.181	3.25891e-48
IGSF21+ dendritic cells	ENSG00000155659	VSIG4	1.86053e-30	0.245335	0.676	0.291	4.62473e-26
IGSF21+ dendritic cells	ENSG00000169896	ITGAM	5.88303e-26	0.527005	0.317	0.129	1.46235e-21
IGSF21+ dendritic cells	ENSG00000197405	C5AR1	1.35982e-24	0.695404	0.464	0.256	3.38011e-20
IGSF21+ dendritic cells	ENSG00000196352	CD55	3.58898e-22	-0.716372	0.191	0.488	8.92113e-18
IGSF21+ dendritic cells	ENSG00000120885	CLU	4.27441e-18	-1.36622	0.047	0.281	1.06249e-13
IGSF21+ dendritic cells	ENSG00000085063	CD59	4.5697e-15	-0.702314	0.594	0.741	1.13589e-10
IGSF21+ dendritic cells	ENSG00000159403	C1R	3.84932e-10	-0.554452	0.007	0.137	9.56826e-06
IGSF21+ dendritic cells	ENSG00000142748	FCN3	3.41612e-09	-2.14282	0.115	0.255	8.49145e-05
IGSF21+ dendritic cells	ENSG00000108561	C1QBP	1.6945e-08	-0.227725	0.266	0.47	0.000421201
IGSF21+ dendritic cells	ENSG00000179218	CALR	1.6906e-06	-0.258393	0.536	0.68	0.0420232
IGSF21+ dendritic cells	ENSG00000166278	C2	4.92316e-05	0.334917	0.32	0.247	1
IGSF21+ dendritic cells	ENSG00000149131	SERPING1	8.91271e-05	-0.503071	0.496	0.547	1
EREG+ dendritic cells	ENSG00000085265	FCN1	2.17578e-216	1.37041	0.669	0.056	5.40834e-212
EREG+ dendritic cells	ENSG00000197405	C5AR1	1.41319e-70	1.19435	0.803	0.255	3.51276e-66
EREG+ dendritic cells	ENSG00000125810	CD93	4.67761e-59	0.693569	0.746	0.181	1.16271e-54
EREG+ dendritic cells	ENSG00000126759	CFP	7.57724e-40	0.61523	0.423	0.101	1.88347e-35
EREG+ dendritic cells	ENSG00000171860	C3AR1	5.01924e-32	0.719172	0.613	0.235	1.24763e-27
EREG+ dendritic cells	ENSG00000140678	ITGAX	2.48779e-31	0.51699	0.408	0.118	6.18389e-27
EREG+ dendritic cells	ENSG00000085063	CD59	1.06017e-24	-1.20911	0.451	0.741	2.63527e-20
EREG+ dendritic cells	ENSG00000160255	ITGB2	1.12897e-18	0.27564	0.782	0.396	2.80627e-14
EREG+ dendritic cells	ENSG00000149131	SERPING1	2.14944e-16	-1.12566	0.239	0.547	5.34285e-12
EREG+ dendritic cells	ENSG00000169896	ITGAM	1.10745e-13	0.330579	0.324	0.129	2.75279e-09
EREG+ dendritic cells	ENSG00000120885	CLU	1.32195e-10	-1.46304	0.042	0.281	3.28598e-06
EREG+ dendritic cells	ENSG00000197766	CFD	1.06003e-09	-0.2279	0.732	0.396	2.63492e-05
EREG+ dendritic cells	ENSG00000166278	C2	8.78577e-07	-0.302113	0.063	0.248	0.0218388
EREG+ dendritic cells	ENSG00000159403	C1R	6.71499e-06	-0.571894	0.007	0.137	0.166915
EREG+ dendritic cells	ENSG00000243649	CFB	0.000422724	-0.207788	0.014	0.104	1
EREG+ dendritic cells	ENSG00000117335	CD46	0.00611456	-0.270392	0.352	0.446	1
TREM2+ dendritic cells	ENSG00000169896	ITGAM	3.46808e-117	0.461761	0.742	0.128	8.62062e-113
TREM2+ dendritic cells	ENSG00000140678	ITGAX	3.21395e-86	0.413568	0.616	0.118	7.98892e-82
TREM2+ dendritic cells	ENSG00000171860	C3AR1	2.31613e-76	0.709813	0.855	0.234	5.7572e-72
TREM2+ dendritic cells	ENSG00000159189	C1QC	3.00969e-62	1.06284	0.95	0.353	7.48118e-58
TREM2+ dendritic cells	ENSG00000160255	ITGB2	2.67605e-58	0.840457	0.956	0.396	6.65187e-54
TREM2+ dendritic cells	ENSG00000197405	C5AR1	1.67932e-54	0.474339	0.843	0.255	4.1743e-50
TREM2+ dendritic cells	ENSG00000173369	C1QB	3.13536e-51	1.05248	0.956	0.472	7.79357e-47
TREM2+ dendritic cells	ENSG00000173372	C1QA	6.85557e-45	0.881307	0.969	0.48	1.70409e-40
TREM2+ dendritic cells	ENSG00000166278	C2	2.78561e-44	0.593533	0.704	0.246	6.92418e-40
TREM2+ dendritic cells	ENSG00000155659	VSIG4	9.00936e-36	0.510892	0.824	0.291	2.23946e-31
TREM2+ dendritic cells	ENSG00000197766	CFD	2.21009e-31	0.432588	0.855	0.395	5.49361e-27
TREM2+ dendritic cells	ENSG00000182326	C1S	8.15893e-12	-0.314371	0.264	0.091	2.02806e-07
TREM2+ dendritic cells	ENSG00000125810	CD93	0.0046123	-0.718161	0.113	0.183	1
TREM2+ dendritic cells	ENSG00000085063	CD59	0.00827447	-0.535413	0.811	0.74	1
Plasmacytoid dendritic cells	ENSG00000085063	CD59	2.37958e-32	-1.69391	0.276	0.741	5.91491e-28
Plasmacytoid dendritic cells	ENSG00000149131	SERPING1	1.40788e-15	-1.2947	0.233	0.547	3.49957e-11
Plasmacytoid dendritic cells	ENSG00000197766	CFD	7.12277e-11	-1.65131	0.121	0.397	1.77051e-06
Plasmacytoid dendritic cells	ENSG00000166278	C2	1.04576e-09	-0.464755	0	0.248	2.59944e-05
Plasmacytoid dendritic cells	ENSG00000120885	CLU	3.98623e-09	-1.42594	0.034	0.28	9.90858e-05
Plasmacytoid dendritic cells	ENSG00000173372	C1QA	7.31321e-08	-2.15033	0.302	0.482	0.00181785
Plasmacytoid dendritic cells	ENSG00000171860	C3AR1	1.46621e-07	-0.35991	0.026	0.236	0.00364455
Plasmacytoid dendritic cells	ENSG00000173369	C1QB	3.58169e-07	-2.27641	0.319	0.473	0.008903
Plasmacytoid dendritic cells	ENSG00000197405	C5AR1	3.88526e-07	-0.418867	0.052	0.257	0.00965758
Plasmacytoid dendritic cells	ENSG00000159189	C1QC	2.51664e-06	-1.79189	0.19	0.355	0.062556
Plasmacytoid dendritic cells	ENSG00000155659	VSIG4	7.40284e-06	-1.10203	0.129	0.293	0.184012
Plasmacytoid dendritic cells	ENSG00000108561	C1QBP	1.85288e-05	0.242253	0.621	0.469	0.46057
Plasmacytoid dendritic cells	ENSG00000159403	C1R	5.9648e-05	-0.565983	0.009	0.136	1
Plasmacytoid dendritic cells	ENSG00000125730	C3	0.000143627	-0.410295	0.009	0.126	1
Plasmacytoid dendritic cells	ENSG00000117335	CD46	0.000444664	-0.372996	0.293	0.446	1
Plasmacytoid dendritic cells	ENSG00000243649	CFB	0.000769645	-0.209637	0.009	0.104	1
Plasmacytoid dendritic cells	ENSG00000142748	FCN3	0.00260983	-1.97963	0.155	0.255	1
Classical monocytes	ENSG00000085265	FCN1	0	2.4462	0.905	0.043	0
Classical monocytes	ENSG00000126759	CFP	0	1.51361	0.73	0.091	0
Classical monocytes	ENSG00000085063	CD59	0	-1.84143	0.118	0.751	0
Classical monocytes	ENSG00000149131	SERPING1	4.69779e-188	-1.47382	0.062	0.555	1.16773e-183
Classical monocytes	ENSG00000197766	CFD	7.52671e-184	0.289812	0.831	0.389	1.87091e-179
Classical monocytes	ENSG00000197405	C5AR1	4.23984e-161	1.05243	0.539	0.252	1.0539e-156
Classical monocytes	ENSG00000196352	CD55	4.91912e-141	0.797888	0.727	0.483	1.22275e-136
Classical monocytes	ENSG00000125810	CD93	9.42469e-136	0.40804	0.504	0.177	2.34269e-131
Classical monocytes	ENSG00000160255	ITGB2	9.9397e-120	0.493148	0.697	0.392	2.47071e-115
Classical monocytes	ENSG00000179218	CALR	6.99009e-116	-0.711207	0.334	0.685	1.73753e-111
Classical monocytes	ENSG00000203710	CR1	1.84492e-95	0.421985	0.167	0.04	4.58592e-91
Classical monocytes	ENSG00000169896	ITGAM	2.61799e-92	0.591896	0.316	0.126	6.50753e-88
Classical monocytes	ENSG00000173372	C1QA	3.5077e-79	-2.27657	0.218	0.486	8.71909e-75
Classical monocytes	ENSG00000173369	C1QB	5.75377e-77	-2.33685	0.213	0.478	1.43021e-72
Classical monocytes	ENSG00000159189	C1QC	6.27779e-76	-1.88156	0.091	0.359	1.56047e-71
Classical monocytes	ENSG00000166278	C2	7.59226e-63	-0.423897	0.019	0.251	1.88721e-58
Classical monocytes	ENSG00000120885	CLU	8.76942e-56	-1.3537	0.063	0.284	2.17981e-51
Classical monocytes	ENSG00000155659	VSIG4	1.35906e-53	-1.10082	0.086	0.296	3.37821e-49
Classical monocytes	ENSG00000140678	ITGAX	2.40923e-44	0.429288	0.24	0.117	5.98862e-40
Classical monocytes	ENSG00000159403	C1R	5.66593e-36	-0.578847	0.002	0.138	1.40838e-31
Classical monocytes	ENSG00000142748	FCN3	1.89688e-32	-2.12852	0.106	0.257	4.71508e-28
Classical monocytes	ENSG00000117335	CD46	6.47718e-30	-0.232834	0.233	0.45	1.61003e-25
Classical monocytes	ENSG00000125730	C3	4.31898e-29	-0.408817	0.01	0.128	1.07357e-24
Classical monocytes	ENSG00000243649	CFB	1.12472e-26	-0.218779	0.002	0.106	2.79571e-22
Classical monocytes	ENSG00000108561	C1QBP	1.05376e-24	-0.200239	0.269	0.472	2.61934e-20
Classical monocytes	ENSG00000171860	C3AR1	2.05538e-17	0.386087	0.312	0.234	5.10906e-13
OLR1+ classical monocytes	ENSG00000085265	FCN1	0	2.22958	0.923	0.055	0
OLR1+ classical monocytes	ENSG00000125810	CD93	1.65741e-162	1.15213	0.913	0.18	4.11983e-158
OLR1+ classical monocytes	ENSG00000126759	CFP	2.38547e-105	0.832158	0.536	0.101	5.92957e-101
OLR1+ classical monocytes	ENSG00000197405	C5AR1	1.15027e-72	1.1298	0.705	0.255	2.85923e-68
OLR1+ classical monocytes	ENSG00000140678	ITGAX	3.45536e-72	0.711622	0.488	0.118	8.58898e-68
OLR1+ classical monocytes	ENSG00000171860	C3AR1	1.46071e-71	0.921487	0.691	0.234	3.63089e-67
OLR1+ classical monocytes	ENSG00000085063	CD59	1.09404e-48	-1.46705	0.29	0.742	2.71946e-44
OLR1+ classical monocytes	ENSG00000149131	SERPING1	2.12167e-36	-1.44866	0.106	0.548	5.27383e-32
OLR1+ classical monocytes	ENSG00000196352	CD55	9.37551e-29	0.553482	0.802	0.486	2.33047e-24
OLR1+ classical monocytes	ENSG00000159189	C1QC	2.86061e-16	-1.95124	0.101	0.356	7.11063e-12
OLR1+ classical monocytes	ENSG00000173372	C1QA	1.15143e-15	-2.32442	0.266	0.482	2.8621e-11
OLR1+ classical monocytes	ENSG00000173369	C1QB	1.19651e-15	-2.39696	0.246	0.474	2.97417e-11
OLR1+ classical monocytes	ENSG00000120885	CLU	3.20135e-14	-1.44734	0.048	0.281	7.9576e-10
OLR1+ classical monocytes	ENSG00000166278	C2	1.13577e-13	-0.431985	0.024	0.248	2.82317e-09
OLR1+ classical monocytes	ENSG00000117335	CD46	2.67132e-12	-0.430935	0.188	0.447	6.6401e-08
OLR1+ classical monocytes	ENSG00000169896	ITGAM	2.28744e-10	0.285561	0.261	0.129	5.68588e-06
OLR1+ classical monocytes	ENSG00000203710	CR1	4.10226e-09	0.246659	0.121	0.042	0.00010197
OLR1+ classical monocytes	ENSG00000159403	C1R	1.17702e-08	-0.577107	0	0.137	0.000292573
OLR1+ classical monocytes	ENSG00000108561	C1QBP	2.52093e-08	-0.298775	0.271	0.47	0.000626629
OLR1+ classical monocytes	ENSG00000155659	VSIG4	6.48279e-05	-0.92769	0.208	0.293	1
OLR1+ classical monocytes	ENSG00000125730	C3	0.000255758	-0.360127	0.043	0.126	1
OLR1+ classical monocytes	ENSG00000179218	CALR	0.00062521	-0.260163	0.599	0.679	1
OLR1+ classical monocytes	ENSG00000142748	FCN3	0.00309594	-2.0121	0.193	0.255	1
Intermediate monocytes	ENSG00000085265	FCN1	0	2.22645	0.92	0.055	0
Intermediate monocytes	ENSG00000126759	CFP	1.65612e-291	1.50639	0.856	0.1	4.11663e-287
Intermediate monocytes	ENSG00000197405	C5AR1	7.7741e-79	1.03577	0.771	0.255	1.93241e-74
Intermediate monocytes	ENSG00000197766	CFD	2.48707e-60	0.473204	0.973	0.395	6.18212e-56
Intermediate monocytes	ENSG00000085063	CD59	4.48067e-56	-1.80198	0.229	0.742	1.11376e-51
Intermediate monocytes	ENSG00000160255	ITGB2	2.28948e-43	0.502572	0.883	0.396	5.69096e-39
Intermediate monocytes	ENSG00000196352	CD55	6.71412e-43	0.649035	0.878	0.486	1.66893e-38
Intermediate monocytes	ENSG00000140678	ITGAX	5.96221e-31	0.370497	0.372	0.118	1.48203e-26
Intermediate monocytes	ENSG00000149131	SERPING1	1.12724e-30	-1.41536	0.144	0.548	2.80197e-26
Intermediate monocytes	ENSG00000203710	CR1	1.24956e-16	0.207628	0.16	0.042	3.10603e-12
Intermediate monocytes	ENSG00000171860	C3AR1	1.00505e-14	0.332865	0.457	0.235	2.49824e-10
Intermediate monocytes	ENSG00000120885	CLU	1.82977e-13	-1.44937	0.043	0.281	4.54827e-09
Intermediate monocytes	ENSG00000169896	ITGAM	1.86362e-08	0.205325	0.255	0.129	0.000463241
Intermediate monocytes	ENSG00000159403	C1R	5.50613e-08	-0.57697	0	0.137	0.00136866
Intermediate monocytes	ENSG00000173369	C1QB	8.90249e-08	-1.77668	0.362	0.474	0.00221289
Intermediate monocytes	ENSG00000179218	CALR	9.97775e-08	-0.434766	0.649	0.679	0.00248017
Intermediate monocytes	ENSG00000159189	C1QC	1.64297e-07	-1.53264	0.218	0.355	0.00408394
Intermediate monocytes	ENSG00000166278	C2	3.97117e-06	-0.300809	0.106	0.248	0.0987114
Intermediate monocytes	ENSG00000243649	CFB	9.06322e-06	-0.216361	0.005	0.104	0.225285
Intermediate monocytes	ENSG00000125730	C3	0.000418887	-0.367215	0.043	0.126	1
Intermediate monocytes	ENSG00000117335	CD46	0.00205796	-0.251951	0.335	0.446	1
Nonclassical monocytes	ENSG00000085265	FCN1	0	2.26874	0.887	0.049	0
Nonclassical monocytes	ENSG00000126759	CFP	0	1.74394	0.887	0.094	0
Nonclassical monocytes	ENSG00000197766	CFD	1.01884e-258	0.848353	0.969	0.391	2.53252e-254
Nonclassical monocytes	ENSG00000197405	C5AR1	1.67277e-243	1.11641	0.75	0.252	4.15801e-239
Nonclassical monocytes	ENSG00000085063	CD59	7.00893e-201	-1.95283	0.103	0.747	1.74221e-196
Nonclassical monocytes	ENSG00000160255	ITGB2	2.27669e-175	0.823538	0.864	0.393	5.65918e-171
Nonclassical monocytes	ENSG00000149131	SERPING1	1.96318e-103	-1.44475	0.104	0.551	4.87988e-99
Nonclassical monocytes	ENSG00000171860	C3AR1	2.85373e-97	0.59319	0.555	0.232	7.0935e-93
Nonclassical monocytes	ENSG00000196352	CD55	4.70157e-86	0.494338	0.815	0.484	1.16867e-81
Nonclassical monocytes	ENSG00000140678	ITGAX	8.81611e-67	0.375324	0.325	0.117	2.19142e-62
Nonclassical monocytes	ENSG00000179218	CALR	8.40538e-40	-0.55927	0.507	0.681	2.08933e-35
Nonclassical monocytes	ENSG00000120885	CLU	1.31893e-39	-1.43988	0.043	0.282	3.27846e-35
Nonclassical monocytes	ENSG00000155659	VSIG4	2.87171e-39	-1.1743	0.058	0.295	7.13821e-35
Nonclassical monocytes	ENSG00000159189	C1QC	1.44422e-34	-1.75897	0.144	0.357	3.58991e-30
Nonclassical monocytes	ENSG00000173369	C1QB	5.88661e-25	-1.86421	0.326	0.475	1.46323e-20
Nonclassical monocytes	ENSG00000159403	C1R	1.45945e-22	-0.579985	0	0.138	3.62776e-18
Nonclassical monocytes	ENSG00000166278	C2	1.17073e-18	-0.296389	0.093	0.249	2.91009e-14
Nonclassical monocytes	ENSG00000243649	CFB	2.34998e-13	-0.202405	0.013	0.105	5.84135e-09
Nonclassical monocytes	ENSG00000125730	C3	2.85171e-12	-0.370286	0.033	0.127	7.08849e-08
Nonclassical monocytes	ENSG00000142748	FCN3	1.08187e-10	-2.1086	0.166	0.256	2.6892e-06
Nonclassical monocytes	ENSG00000117335	CD46	1.49369e-09	-0.264185	0.316	0.447	3.71288e-05
Nonclassical monocytes	ENSG00000173372	C1QA	4.54999e-05	-1.4342	0.487	0.481	1
Basophils/Mast cells 1	ENSG00000120885	CLU	0	1.20877	0.938	0.265	0
Basophils/Mast cells 1	ENSG00000149131	SERPING1	1.35106e-241	-1.44696	0.076	0.557	3.35833e-237
Basophils/Mast cells 1	ENSG00000179218	CALR	4.45573e-135	-0.655652	0.356	0.686	1.10756e-130
Basophils/Mast cells 1	ENSG00000197766	CFD	4.50141e-109	-1.58639	0.117	0.403	1.11891e-104
Basophils/Mast cells 1	ENSG00000160255	ITGB2	1.05995e-105	-0.865067	0.105	0.404	2.63473e-101
Basophils/Mast cells 1	ENSG00000197405	C5AR1	7.99244e-92	-0.476861	0.013	0.262	1.98668e-87
Basophils/Mast cells 1	ENSG00000166278	C2	3.91005e-86	-0.428601	0.015	0.253	9.71922e-82
Basophils/Mast cells 1	ENSG00000155659	VSIG4	5.12235e-84	-1.15452	0.061	0.298	1.27326e-79
Basophils/Mast cells 1	ENSG00000159189	C1QC	5.56638e-78	-1.79721	0.136	0.36	1.38364e-73
Basophils/Mast cells 1	ENSG00000085063	CD59	2.70238e-70	-0.764085	0.603	0.743	6.7173e-66
Basophils/Mast cells 1	ENSG00000173372	C1QA	1.20922e-60	-2.09261	0.314	0.485	3.00576e-56
Basophils/Mast cells 1	ENSG00000125810	CD93	5.56693e-57	-0.77312	0.018	0.186	1.38377e-52
Basophils/Mast cells 1	ENSG00000173369	C1QB	1.84292e-55	-2.12379	0.318	0.477	4.58095e-51
Basophils/Mast cells 1	ENSG00000142748	FCN3	2.28007e-55	-2.20293	0.079	0.259	5.66757e-51
Basophils/Mast cells 1	ENSG00000159403	C1R	1.89725e-46	-0.577954	0.004	0.139	4.71601e-42
Basophils/Mast cells 1	ENSG00000125730	C3	6.86301e-41	-0.422603	0.006	0.128	1.70594e-36
Basophils/Mast cells 1	ENSG00000117335	CD46	6.54168e-37	-0.200984	0.234	0.451	1.62607e-32
Basophils/Mast cells 1	ENSG00000000971	CFH	9.94016e-33	-0.30746	0.002	0.1	2.47082e-28
Basophils/Mast cells 1	ENSG00000126759	CFP	2.88428e-32	-0.212529	0.005	0.104	7.16945e-28
Basophils/Mast cells 1	ENSG00000243649	CFB	1.26181e-30	-0.201655	0.009	0.106	3.13647e-26
Basophils/Mast cells 1	ENSG00000196352	CD55	4.0083e-18	-0.344518	0.361	0.49	9.96343e-14
Basophils/Mast cells 2	ENSG00000120885	CLU	0	0.953416	0.944	0.274	0
Basophils/Mast cells 2	ENSG00000149131	SERPING1	6.19531e-116	-1.5844	0.018	0.551	1.53997e-111
Basophils/Mast cells 2	ENSG00000085063	CD59	2.18555e-74	-1.14504	0.509	0.742	5.43262e-70
Basophils/Mast cells 2	ENSG00000173369	C1QB	7.7896e-64	-2.63511	0.132	0.476	1.93626e-59
Basophils/Mast cells 2	ENSG00000173372	C1QA	5.12041e-61	-2.54884	0.15	0.484	1.27278e-56
Basophils/Mast cells 2	ENSG00000179218	CALR	3.62663e-58	-0.689017	0.388	0.682	9.01472e-54
Basophils/Mast cells 2	ENSG00000197766	CFD	1.09663e-55	-1.73474	0.078	0.4	2.72589e-51
Basophils/Mast cells 2	ENSG00000159189	C1QC	7.66208e-48	-2.03815	0.069	0.358	1.90456e-43
Basophils/Mast cells 2	ENSG00000155659	VSIG4	8.38945e-48	-1.30076	0.009	0.295	2.08536e-43
Basophils/Mast cells 2	ENSG00000142748	FCN3	3.4337e-40	-2.38199	0.007	0.257	8.53514e-36
Basophils/Mast cells 2	ENSG00000160255	ITGB2	3.50793e-39	-0.880789	0.136	0.4	8.71967e-35
Basophils/Mast cells 2	ENSG00000166278	C2	7.08699e-34	-0.428186	0.024	0.25	1.76161e-29
Basophils/Mast cells 2	ENSG00000197405	C5AR1	8.68885e-32	-0.433188	0.036	0.258	2.15979e-27
Basophils/Mast cells 2	ENSG00000125810	CD93	1.20689e-23	-0.776238	0.02	0.184	2.99998e-19
Basophils/Mast cells 2	ENSG00000159403	C1R	2.90417e-20	-0.577033	0.002	0.137	7.21891e-16
Basophils/Mast cells 2	ENSG00000125730	C3	3.44085e-17	-0.419544	0.007	0.127	8.55293e-13
Basophils/Mast cells 2	ENSG00000243649	CFB	1.05646e-14	-0.21423	0.004	0.105	2.62604e-10
Basophils/Mast cells 2	ENSG00000117335	CD46	1.94823e-09	-0.216016	0.295	0.447	4.84271e-05
Natural Killer cells	ENSG00000160255	ITGB2	0	1.6425	0.891	0.36	0
Natural Killer cells	ENSG00000149131	SERPING1	0	-1.45076	0.059	0.583	0
Natural Killer cells	ENSG00000120885	CLU	0	-1.47315	0.024	0.299	0
Natural Killer cells	ENSG00000197766	CFD	0	-1.53873	0.106	0.418	0
Natural Killer cells	ENSG00000085063	CD59	0	-1.72285	0.123	0.786	0
Natural Killer cells	ENSG00000166278	C2	1.12383e-300	-0.462216	0.007	0.266	2.7935e-296
Natural Killer cells	ENSG00000197405	C5AR1	6.98342e-291	-0.466229	0.015	0.275	1.73587e-286
Natural Killer cells	ENSG00000155659	VSIG4	1.15655e-280	-1.14392	0.053	0.311	2.87483e-276
Natural Killer cells	ENSG00000159189	C1QC	3.57723e-275	-1.79438	0.117	0.373	8.89192e-271
Natural Killer cells	ENSG00000117335	CD46	3.41846e-270	-0.319388	0.136	0.469	8.49728e-266
Natural Killer cells	ENSG00000142748	FCN3	4.68848e-240	-2.2954	0.043	0.27	1.16542e-235
Natural Killer cells	ENSG00000125810	CD93	1.16737e-185	-0.775964	0.016	0.195	2.90174e-181
Natural Killer cells	ENSG00000173369	C1QB	4.4713e-185	-2.02888	0.282	0.487	1.11143e-180
Natural Killer cells	ENSG00000173372	C1QA	4.56316e-178	-1.98698	0.298	0.495	1.13427e-173
Natural Killer cells	ENSG00000159403	C1R	9.41746e-138	-0.568321	0.009	0.146	2.3409e-133
Natural Killer cells	ENSG00000125730	C3	1.2096e-125	-0.414705	0.008	0.134	3.00671e-121
Natural Killer cells	ENSG00000126759	CFP	3.27176e-111	-0.238669	0.001	0.11	8.13261e-107
Natural Killer cells	ENSG00000243649	CFB	2.18734e-106	-0.21614	0.004	0.111	5.43707e-102
Natural Killer cells	ENSG00000123838	C4BPA	4.91826e-100	-0.421244	0.003	0.102	1.22253e-95
Natural Killer cells	ENSG00000000971	CFH	4.80816e-92	-0.288963	0.008	0.104	1.19516e-87
Natural Killer cells	ENSG00000196352	CD55	5.38667e-79	-0.24893	0.282	0.502	1.33897e-74
Natural Killer cells	ENSG00000169896	ITGAM	7.39605e-06	0.319086	0.137	0.129	0.183844
Natural Killer T-cells	ENSG00000160255	ITGB2	7.29037e-90	0.975198	0.794	0.395	1.81217e-85
Natural Killer T-cells	ENSG00000085063	CD59	8.13987e-81	-1.49633	0.194	0.743	2.02333e-76
Natural Killer T-cells	ENSG00000149131	SERPING1	1.38185e-64	-1.46296	0.045	0.549	3.43487e-60
Natural Killer T-cells	ENSG00000196352	CD55	2.24236e-38	-0.827966	0.101	0.489	5.57385e-34
Natural Killer T-cells	ENSG00000197766	CFD	8.61302e-31	-1.49631	0.087	0.398	2.14094e-26
Natural Killer T-cells	ENSG00000159189	C1QC	9.98218e-29	-1.91909	0.069	0.357	2.48127e-24
Natural Killer T-cells	ENSG00000173372	C1QA	8.38989e-27	-2.21207	0.2	0.483	2.08548e-22
Natural Killer T-cells	ENSG00000197405	C5AR1	9.63609e-26	-0.498413	0.003	0.258	2.39524e-21
Natural Killer T-cells	ENSG00000155659	VSIG4	1.3279e-25	-1.19238	0.033	0.294	3.30077e-21
Natural Killer T-cells	ENSG00000166278	C2	2.78711e-25	-0.466096	0	0.249	6.92791e-21
Natural Killer T-cells	ENSG00000173369	C1QB	8.8678e-22	-2.14641	0.227	0.475	2.20427e-17
Natural Killer T-cells	ENSG00000142748	FCN3	6.34147e-17	-2.15664	0.06	0.256	1.5763e-12
Natural Killer T-cells	ENSG00000125810	CD93	2.23618e-16	-0.770411	0.009	0.183	5.55847e-12
Natural Killer T-cells	ENSG00000171860	C3AR1	3.8734e-16	-0.27729	0.039	0.237	9.62811e-12
Natural Killer T-cells	ENSG00000159403	C1R	1.21417e-12	-0.569622	0.003	0.137	3.01807e-08
Natural Killer T-cells	ENSG00000125730	C3	1.26417e-11	-0.422285	0.003	0.126	3.14235e-07
Natural Killer T-cells	ENSG00000243649	CFB	4.54226e-10	-0.220519	0	0.104	1.12907e-05
Natural Killer T-cells	ENSG00000179218	CALR	5.91761e-10	-0.219805	0.406	0.68	1.47094e-05
Natural Killer T-cells	ENSG00000126759	CFP	6.61203e-10	-0.230935	0	0.103	1.64355e-05
Proliferating NK/T-cells	ENSG00000160255	ITGB2	3.24568e-38	0.929641	0.921	0.396	8.0678e-34
Proliferating NK/T-cells	ENSG00000149131	SERPING1	4.82592e-17	-1.41087	0.149	0.547	1.19958e-12
Proliferating NK/T-cells	ENSG00000085063	CD59	9.15458e-12	-0.955185	0.505	0.741	2.27555e-07
Proliferating NK/T-cells	ENSG00000155659	VSIG4	3.06786e-08	-1.24944	0.05	0.293	0.000762577
Proliferating NK/T-cells	ENSG00000159189	C1QC	4.49211e-08	-1.93316	0.119	0.355	0.0011166
Proliferating NK/T-cells	ENSG00000166278	C2	1.31847e-07	-0.437914	0.02	0.248	0.00327732
Proliferating NK/T-cells	ENSG00000197405	C5AR1	4.49035e-07	-0.462304	0.04	0.257	0.0111617
Proliferating NK/T-cells	ENSG00000197766	CFD	5.19507e-07	-1.55587	0.198	0.397	0.0129134
Proliferating NK/T-cells	ENSG00000142748	FCN3	6.96392e-06	-2.29022	0.069	0.255	0.173102
Proliferating NK/T-cells	ENSG00000125730	C3	0.000144127	-0.428602	0	0.126	1
Proliferating NK/T-cells	ENSG00000173369	C1QB	0.000216714	-2.22432	0.396	0.473	1
Proliferating NK/T-cells	ENSG00000125810	CD93	0.000333868	-0.702078	0.05	0.183	1
Proliferating NK/T-cells	ENSG00000117335	CD46	0.000398314	-0.369297	0.277	0.446	1
Proliferating NK/T-cells	ENSG00000243649	CFB	0.000634356	-0.219758	0	0.104	1
Proliferating NK/T-cells	ENSG00000171860	C3AR1	0.000710249	-0.240113	0.089	0.236	1
Proliferating NK/T-cells	ENSG00000196352	CD55	0.00147935	-0.522876	0.386	0.487	1
Proliferating NK/T-cells	ENSG00000173372	C1QA	0.00163679	-2.17088	0.455	0.481	1
Proliferating NK/T-cells	ENSG00000159403	C1R	0.00391148	-0.512628	0.04	0.136	1
CD4+ naive T-cells	ENSG00000085063	CD59	5.63212e-73	-1.55989	0.222	0.743	1.39998e-68
CD4+ naive T-cells	ENSG00000149131	SERPING1	1.27202e-58	-1.55568	0.038	0.549	3.16185e-54
CD4+ naive T-cells	ENSG00000173369	C1QB	2.38336e-34	-2.57095	0.118	0.475	5.92433e-30
CD4+ naive T-cells	ENSG00000197766	CFD	1.85903e-30	-1.72117	0.069	0.398	4.621e-26
CD4+ naive T-cells	ENSG00000173372	C1QA	1.29693e-29	-2.48084	0.17	0.483	3.22378e-25
CD4+ naive T-cells	ENSG00000179218	CALR	1.78986e-24	-0.533511	0.389	0.68	4.44906e-20
CD4+ naive T-cells	ENSG00000159189	C1QC	2.1162e-24	-1.96923	0.076	0.356	5.26024e-20
CD4+ naive T-cells	ENSG00000155659	VSIG4	1.25172e-21	-1.19113	0.038	0.294	3.1114e-17
CD4+ naive T-cells	ENSG00000197405	C5AR1	6.73751e-20	-0.460302	0.017	0.258	1.67474e-15
CD4+ naive T-cells	ENSG00000117335	CD46	1.41804e-19	-0.398675	0.146	0.447	3.52482e-15
CD4+ naive T-cells	ENSG00000166278	C2	1.5712e-19	-0.42027	0.014	0.249	3.90553e-15
CD4+ naive T-cells	ENSG00000171860	C3AR1	9.16552e-15	-0.28547	0.035	0.236	2.27827e-10
CD4+ naive T-cells	ENSG00000125810	CD93	4.0244e-13	-0.731926	0.017	0.183	1.00034e-08
CD4+ naive T-cells	ENSG00000142748	FCN3	5.08102e-13	-2.14116	0.076	0.255	1.26299e-08
CD4+ naive T-cells	ENSG00000120885	CLU	6.79817e-12	-1.2077	0.104	0.281	1.68982e-07
CD4+ naive T-cells	ENSG00000196352	CD55	2.35067e-11	-0.487268	0.281	0.488	5.84306e-07
CD4+ naive T-cells	ENSG00000159403	C1R	5.36167e-11	-0.56828	0.003	0.137	1.33275e-06
CD4+ naive T-cells	ENSG00000125730	C3	3.95382e-10	-0.422398	0.003	0.126	9.82801e-06
CD4+ naive T-cells	ENSG00000243649	CFB	7.55603e-09	-0.220366	0	0.104	0.00018782
CD4+ memory/effector T-cells	ENSG00000160255	ITGB2	0	0.676316	0.678	0.386	0
CD4+ memory/effector T-cells	ENSG00000149131	SERPING1	0	-1.54352	0.033	0.568	0
CD4+ memory/effector T-cells	ENSG00000085063	CD59	0	-1.58001	0.193	0.763	0
CD4+ memory/effector T-cells	ENSG00000196352	CD55	5.21672e-288	-0.870787	0.098	0.503	1.29672e-283
CD4+ memory/effector T-cells	ENSG00000197766	CFD	7.23533e-256	-1.71712	0.061	0.411	1.79849e-251
CD4+ memory/effector T-cells	ENSG00000173369	C1QB	6.67025e-236	-2.44492	0.157	0.486	1.65802e-231
CD4+ memory/effector T-cells	ENSG00000173372	C1QA	3.30795e-230	-2.36694	0.169	0.494	8.22258e-226
CD4+ memory/effector T-cells	ENSG00000159189	C1QC	2.73426e-201	-1.96079	0.072	0.367	6.79655e-197
CD4+ memory/effector T-cells	ENSG00000155659	VSIG4	3.2703e-188	-1.24634	0.026	0.304	8.129e-184
CD4+ memory/effector T-cells	ENSG00000197405	C5AR1	7.62648e-174	-0.496402	0.008	0.267	1.89572e-169
CD4+ memory/effector T-cells	ENSG00000166278	C2	3.00258e-164	-0.446109	0.009	0.257	7.46351e-160
CD4+ memory/effector T-cells	ENSG00000125810	CD93	7.04515e-105	-0.771765	0.015	0.189	1.75121e-100
CD4+ memory/effector T-cells	ENSG00000142748	FCN3	3.62894e-97	-2.13366	0.079	0.262	9.02045e-93
CD4+ memory/effector T-cells	ENSG00000117335	CD46	8.70415e-89	-0.222208	0.199	0.456	2.16359e-84
CD4+ memory/effector T-cells	ENSG00000159403	C1R	5.09478e-83	-0.577175	0.004	0.142	1.26641e-78
CD4+ memory/effector T-cells	ENSG00000171860	C3AR1	4.02708e-82	-0.219866	0.064	0.243	1.00101e-77
CD4+ memory/effector T-cells	ENSG00000125730	C3	1.09058e-78	-0.438818	0.001	0.131	2.71087e-74
CD4+ memory/effector T-cells	ENSG00000243649	CFB	1.39731e-62	-0.220795	0.002	0.108	3.47329e-58
CD4+ memory/effector T-cells	ENSG00000126759	CFP	4.02635e-52	-0.210378	0.01	0.106	1.00083e-47
CD4+ memory/effector T-cells	ENSG00000000971	CFH	7.92689e-47	-0.282118	0.012	0.101	1.97039e-42
CD4+ memory/effector T-cells	ENSG00000179218	CALR	1.68688e-42	-0.200072	0.482	0.687	4.19308e-38
CD4+ memory/effector T-cells	ENSG00000120885	CLU	3.87513e-40	-0.352948	0.408	0.275	9.63242e-36
CD8+ naive T-cells	ENSG00000085063	CD59	0	-1.62707	0.166	0.754	0
CD8+ naive T-cells	ENSG00000149131	SERPING1	4.53209e-274	-1.4998	0.042	0.559	1.12654e-269
CD8+ naive T-cells	ENSG00000160255	ITGB2	6.14253e-239	0.8829	0.711	0.39	1.52685e-234
CD8+ naive T-cells	ENSG00000197766	CFD	3.9401e-138	-1.66582	0.075	0.404	9.7939e-134
CD8+ naive T-cells	ENSG00000173372	C1QA	6.70571e-106	-2.25501	0.212	0.488	1.66684e-101
CD8+ naive T-cells	ENSG00000155659	VSIG4	8.34364e-99	-1.18166	0.041	0.299	2.07398e-94
CD8+ naive T-cells	ENSG00000159189	C1QC	1.01106e-98	-1.85572	0.101	0.361	2.51319e-94
CD8+ naive T-cells	ENSG00000197405	C5AR1	6.72197e-98	-0.480497	0.011	0.262	1.67088e-93
CD8+ naive T-cells	ENSG00000166278	C2	1.2362e-93	-0.436197	0.01	0.253	3.07283e-89
CD8+ naive T-cells	ENSG00000173369	C1QB	3.97917e-83	-2.16344	0.242	0.479	9.89103e-79
CD8+ naive T-cells	ENSG00000196352	CD55	5.28231e-79	-0.522313	0.198	0.494	1.31302e-74
CD8+ naive T-cells	ENSG00000117335	CD46	4.26523e-75	-0.303979	0.158	0.453	1.06021e-70
CD8+ naive T-cells	ENSG00000142748	FCN3	2.73363e-62	-2.18093	0.069	0.259	6.79499e-58
CD8+ naive T-cells	ENSG00000125810	CD93	6.30361e-61	-0.761333	0.015	0.186	1.56689e-56
CD8+ naive T-cells	ENSG00000171860	C3AR1	4.00976e-58	-0.260086	0.047	0.24	9.96707e-54
CD8+ naive T-cells	ENSG00000120885	CLU	2.25785e-55	-1.22304	0.099	0.284	5.61234e-51
CD8+ naive T-cells	ENSG00000159403	C1R	1.82104e-46	-0.555867	0.006	0.139	4.52655e-42
CD8+ naive T-cells	ENSG00000125730	C3	1.13248e-42	-0.413887	0.006	0.128	2.81501e-38
CD8+ naive T-cells	ENSG00000243649	CFB	4.611e-35	-0.210731	0.004	0.106	1.14616e-30
CD8+ naive T-cells	ENSG00000126759	CFP	5.83849e-32	-0.208167	0.008	0.104	1.45127e-27
CD8+ memory/effector T-cells	ENSG00000085063	CD59	2.60185e-199	-1.59596	0.191	0.747	6.46743e-195
CD8+ memory/effector T-cells	ENSG00000149131	SERPING1	3.34627e-148	-1.49143	0.045	0.553	8.31783e-144
CD8+ memory/effector T-cells	ENSG00000197766	CFD	3.36831e-72	-1.62659	0.084	0.401	8.37261e-68
CD8+ memory/effector T-cells	ENSG00000173369	C1QB	1.09729e-66	-2.34266	0.175	0.477	2.72753e-62
CD8+ memory/effector T-cells	ENSG00000173372	C1QA	9.33842e-66	-2.31794	0.191	0.485	2.32125e-61
CD8+ memory/effector T-cells	ENSG00000159189	C1QC	7.62993e-62	-1.94056	0.078	0.359	1.89657e-57
CD8+ memory/effector T-cells	ENSG00000160255	ITGB2	4.90249e-61	0.468061	0.624	0.394	1.21861e-56
CD8+ memory/effector T-cells	ENSG00000155659	VSIG4	5.03761e-56	-1.19562	0.036	0.296	1.2522e-51
CD8+ memory/effector T-cells	ENSG00000197405	C5AR1	3.50004e-53	-0.471299	0.012	0.26	8.70004e-49
CD8+ memory/effector T-cells	ENSG00000166278	C2	6.5334e-50	-0.415904	0.013	0.251	1.62401e-45
CD8+ memory/effector T-cells	ENSG00000117335	CD46	1.57667e-41	-0.269771	0.156	0.45	3.91913e-37
CD8+ memory/effector T-cells	ENSG00000171860	C3AR1	2.13505e-33	-0.267357	0.044	0.238	5.30709e-29
CD8+ memory/effector T-cells	ENSG00000125810	CD93	5.34461e-33	-0.744631	0.017	0.184	1.32851e-28
CD8+ memory/effector T-cells	ENSG00000120885	CLU	4.80334e-32	-1.18351	0.091	0.282	1.19397e-27
CD8+ memory/effector T-cells	ENSG00000142748	FCN3	2.19114e-27	-2.11496	0.095	0.257	5.44651e-23
CD8+ memory/effector T-cells	ENSG00000159403	C1R	1.89839e-26	-0.568101	0.005	0.138	4.71883e-22
CD8+ memory/effector T-cells	ENSG00000125730	C3	1.54274e-24	-0.417856	0.004	0.127	3.83479e-20
CD8+ memory/effector T-cells	ENSG00000179218	CALR	5.18843e-24	-0.278096	0.425	0.682	1.28969e-19
CD8+ memory/effector T-cells	ENSG00000126759	CFP	1.79701e-19	-0.218658	0.004	0.103	4.46684e-15
CD8+ memory/effector T-cells	ENSG00000243649	CFB	2.48292e-19	-0.202138	0.005	0.105	6.17179e-15
CD8+ memory/effector T-cells	ENSG00000196352	CD55	3.60023e-18	-0.345363	0.288	0.489	8.94909e-14
B-cells	ENSG00000085063	CD59	5.34245e-74	-1.75233	0.16	0.743	1.32797e-69
B-cells	ENSG00000149131	SERPING1	9.3384e-48	-1.46061	0.056	0.549	2.32125e-43
B-cells	ENSG00000197766	CFD	1.39319e-24	-1.63214	0.084	0.398	3.46306e-20
B-cells	ENSG00000173372	C1QA	5.32501e-24	-2.42935	0.188	0.483	1.32364e-19
B-cells	ENSG00000173369	C1QB	3.38905e-23	-2.38135	0.176	0.474	8.42415e-19
B-cells	ENSG00000117335	CD46	9.91583e-22	-0.486112	0.116	0.447	2.46478e-17
B-cells	ENSG00000155659	VSIG4	6.62375e-20	-1.24829	0.032	0.294	1.64647e-15
B-cells	ENSG00000159189	C1QC	7.59686e-20	-1.93331	0.092	0.356	1.88835e-15
B-cells	ENSG00000166278	C2	1.34285e-18	-0.451557	0.004	0.249	3.33793e-14
B-cells	ENSG00000197405	C5AR1	1.75356e-17	-0.473841	0.02	0.257	4.35883e-13
B-cells	ENSG00000171860	C3AR1	6.59961e-17	-0.392833	0.008	0.236	1.64046e-12
B-cells	ENSG00000120885	CLU	2.41239e-16	-1.36408	0.048	0.281	5.99649e-12
B-cells	ENSG00000179218	CALR	9.22288e-16	-0.394026	0.384	0.68	2.29253e-11
B-cells	ENSG00000142748	FCN3	1.06122e-15	-2.30129	0.036	0.256	2.63787e-11
B-cells	ENSG00000125810	CD93	6.86694e-12	-0.773959	0.016	0.183	1.70692e-07
B-cells	ENSG00000159403	C1R	3.61853e-10	-0.577417	0	0.137	8.99458e-06
B-cells	ENSG00000125730	C3	7.32151e-09	-0.407454	0.004	0.126	0.000181991
B-cells	ENSG00000243649	CFB	2.49631e-07	-0.201194	0.004	0.104	0.00620509
B-cells	ENSG00000160255	ITGB2	0.0093636	-0.329108	0.316	0.398	1
Plasma cells	ENSG00000149131	SERPING1	3.13107e-27	-1.43108	0.199	0.548	7.7829e-23
Plasma cells	ENSG00000179218	CALR	4.21088e-24	0.458032	0.956	0.678	1.0467e-19
Plasma cells	ENSG00000171860	C3AR1	1.2167e-12	-0.409547	0.011	0.236	3.02435e-08
Plasma cells	ENSG00000160255	ITGB2	1.54947e-09	-0.887184	0.238	0.398	3.85152e-05
Plasma cells	ENSG00000166278	C2	1.77243e-09	-0.404029	0.061	0.248	4.40574e-05
Plasma cells	ENSG00000155659	VSIG4	3.02185e-09	-1.22165	0.122	0.293	7.51142e-05
Plasma cells	ENSG00000197766	CFD	4.8655e-09	-1.5404	0.254	0.397	0.000120942
Plasma cells	ENSG00000197405	C5AR1	4.96921e-09	-0.334017	0.072	0.257	0.00012352
Plasma cells	ENSG00000125810	CD93	2.78814e-06	-0.741586	0.055	0.183	0.0693048
Plasma cells	ENSG00000243649	CFB	4.72578e-06	-0.220018	0	0.104	0.117469
Plasma cells	ENSG00000125730	C3	8.24633e-06	-0.405708	0.017	0.126	0.204979
Plasma cells	ENSG00000159189	C1QC	1.75361e-05	-1.86573	0.282	0.355	0.435894
Plasma cells	ENSG00000126759	CFP	0.00183695	-0.201354	0.033	0.102	1
Plasma cells	ENSG00000142748	FCN3	0.00522668	-2.13183	0.199	0.255	1
Plasma cells	ENSG00000159403	C1R	0.00994087	-0.510671	0.077	0.136	1

## Sheet: Legend
Supplementary File 4: Differential expression of complement genes across cell types in normal human lungs (n=3). Analysis was based on the Wilcoxon Rank Sum test in Seurat with FindAllMarkers function.
Cell type	Cell type expressing the gene
ensembl ID	Ensembl ID for the gene
gene_symbol	gene symbol
p_val	p_val (unadjusted)
avg_logFC	log1p fold-change of the average gene expression between the celltype in the "Cell type" column vs. all other cell types. Positive values indicate that the feature (gene) is more highly expressed in the "Cell type" column cells, and vice versa
pct.1	The percentage of cells where the feature is detected in the "Cell type" column cell type
pct.2	The percentage of cells where the feature is detected in all other cell types
p_val_adj	Adjusted p-value, based on Bonferroni correction using the complement gene features in the dataset.
Notes
1	This analysis was based on single cell RNA seq data from the Travaglini et al. Lung Atlas (https://www.synapse.org/#!Synapse:syn21041850) that comprised normal lung tissue from 3 patients undergoing lobectomy for lung tumors (n=3; 46 year old [male], 51 year old [female], 75 year old [male])
2	This analysis was performed based on the default pre-filtering threshold of min.pct = 0.1 (tests genes that are detected in atleast 10% of the cells in either of the clusters/cell types being compared), and a logfc.threshold = 0.2 (limits testing to genes that show a log fold-change of 0.2 on an average across the cell type) using the Wilcoxon Rank Sum test in Seurat with the FindAllMarkers funct…
